# Supplementary material for: Analyzing Social Media to Infer Mental Health Status and Affective States for Crisis and Disaster Management: Scoping Review
Source: J Med Internet Res. 2026 Jul 20;28:e79762. doi: 10.2196/79762 (PMC13384355; doi:10.2196/79762)
Supplement: Multimedia Appendix 3 — Overview of included studies and analytical categories. [file jmir-v28-e79762-s003.xlsx]

## Sheet: 1.1 all
		all articles, based on search strings for three databases
	no	database	authors	title	year
	1	PubMed	Dhooper SS.	Social networks and support during the crisis of heart attack	1984
	2	PubMed	Coe RM, Wolinsky FD, Miller DK, Prendergast JM.	Elderly persons without family support networks and use of health services. A follow-up report on social network relationships	1985
	3	PubMed	Genell Andrén K.	A study of the relationship between social network, perceived ill health and utilization of emergency care. A case-control study	1988
	4	PubMed	Ostergren PO, Hanson BS, Isacsson SO, Tejler L.	Social network, social support and acute chest complaints among young and middle-aged patients in an emergency department--a case-control study	1991
	5	PubMed	Tyrer P, Merson S, Onyett S, Johnson T.	The effect of personality disorder on clinical outcome, social networks and adjustment: a controlled clinical trial of psychiatric emergencies	1994
	6	PubMed	Bland SH, O'Leary ES, Farinaro E, Jossa F, Krogh V, Violanti JM, Trevisan M.	Social network disturbances and psychological distress following earthquake evacuation	1997
	7	scopus	Loosemore M.,"Loosemore, M.	Social network analysis: Using a quantitative tool within an interpretative context to explore the management of construction crises,	1998
	8	PubMed	Kaspersen M, Matthiesen SB, Götestam KG.	Social network as a moderator in the relation between trauma exposure and trauma reaction: a survey among UN soldiers and relief workers	2003
	9	PubMed	Horan WP, Subotnik KL, Snyder KS, Nuechterlein KH.	Do recent-onset schizophrenia patients experience a "social network crisis"?	2006
	10	PubMed	Curran J, Abidi SS.	Evaluation of a discussion forum for knowledge sharing among emergency practitioners: a social network approach	2006
	11	PubMed	Marafie N, Ball DE, Abahussain E.	Awareness of hormonal emergency contraception among married women in a Kuwaiti family social network	2007
	12	PubMed	Harris JK, Clements B.	Using social network analysis to understand Missouri's system of public health emergency planners	2007
	13	WoS	Hossain, L; Kuti, M	CordNet: Toward a Distributed Behavior Model for Emergency Response Coordination	2008
	14	PubMed	Lozano S, Arenas A, Sánchez A.	Mesoscopic structure conditions the emergence of cooperation on social networks	2008
	15	PubMed	Stain HJ, Kelly B, Lewin TJ, Higginbotham N, Beard JR, Hourihan F.	Social networks and mental health among a farming population	2008
	16	scopus	Shaheen M.A.,"Shaheen, Maqsood Ahmad	Use of social networks and information seeking behavior of students during political crises in Pakistan: A case study,	2008
	17	scopus	Caycedo M.; Jiménez K.O.,"Caycedo, Martha	Psychological intervention in an only multifamily session at an acute care unit of a psychiatric clinic; [Intervención psicológica única multifamiliar en la Unidad de Cuidado Agudo de una clínica psiquiátrica],	2009
	18	scopus	Smith K.; Walton D.,"Smith, Kate	Returning to work after the big one: Predicting staff priorities in a dual role agency,	2009
	19	PubMed	Gundlapalli A, Ma X, Benuzillo J, Pettey W, Greenberg R, Hales J, Leecaster M, Samore M.	Social network analyses of patient-healthcare worker interactions: implications for disease transmission	2009
	20	PubMed	Winerman L.	Social networking: Crisis communication	2009
	21	PubMed	Mieres JH, Phillips LM.	The interdisciplinary approach to culturally tailored medical care: "Social networking" for decreasing risk: Comment on "The effects of a nurse case manager and a community health worker team on diabetic control, emergency department visits, and hospitalizations among urban African Americans with type 2 diabetes mellitus: a randomized controlled trial" and "Trial of family and friend support for …	2009
	22	scopus	Haglich P.; Rouff C.; Pullum L.,"Haglich, Peter	Detecting emergence in social networks,	2010
	23	scopus	Xu X.; Hu X.; Si G.; Chen Z.,"Xu, Xulin	Modeling behaviors selection in crowd simulation of social networks,	2010
	24	PubMed	Clark JR.	Social media and privacy	2010
	25	scopus	Abbasi A.; Hossain L.; Hamra J.; Owen C.,"Abbasi, Alireza	Social networks perspective of firefighters' adaptive behaviour and coordination among them,	2010
	26	WoS	Onnela, JP; Reed-Tsochas, F	Spontaneous emergence of social influence in online systems	2010
	27	PubMed	Kamel Boulos MN, Resch B, Crowley DN, Breslin JG, Sohn G, Burtner R, Pike WA, Jezierski E, Chuang KY.	Crowdsourcing, citizen sensing and sensor web technologies for public and environmental health surveillance and crisis management: trends, OGC standards and application examples	2011
	28	PubMed	Jo HH, Pan RK, Kaski K.	Emergence of bursts and communities in evolving weighted networks	2011
	29	PubMed	Henry AD, Prałat P, Zhang CQ.	Emergence of segregation in evolving social networks	2011
	30	PubMed	Abdul SS, Lin CW, Scholl J, Fernandez-Luque L, Jian WS, Hsu MH, Liou DM, Li YC.	Facebook use leads to health-care reform in Taiwan	2011
	31	PubMed	Ben-Yakov M, Snider C.	How Facebook saved our day!	2011
	32	scopus	Badelt F.,"Badelt, Felix	Psychologic aspects of ancient Chinese health systems dualistic philosophy and the phase system as a model for salutogenesis or health at risk; [Altchinesische Gesundheitssysteme aus psychologischer Sicht: Polares Denken und Phasenwandlungslehre als Modelle für Salutogenese oder gesundheitliche Gefährdung],	2011
	33	WoS	Helbing, D; Yu, WJ; Rauhut, H	Self-Organization and Emergence in Social Systems: Modeling the Coevolution of Social Environments and Cooperative Behavior	2011
	34	scopus	Zhu J.; Xiong F.; Piao D.; Liu Y.; Zhang Y.,"Zhu, Jiang	Statistically modeling the effectiveness of disaster information in social media,	2011
	35	PubMed	Akkök CA.	The Oslo Blood Bank, 22 July 2011	2011
	36	scopus	Esch M.; Kovacheva A.; Scholtes I.; Rothkugel S.,"Esch, Markus	TweetGames: A framework for twitter-based collaborative social online games,	2011
	37	PubMed	Grensing-Pophal L.	#Disasterplan@hospital relies on social media	2012
	38	scopus	Martínez Fernández V.A.; Juanatey Boga Ó.; Costa Sánchez C.,"Martínez Fernández, Valentín Alejandro	Agenda setting and economic crisis: Influence of the press in the consumption and saving behavior; [Agenda setting y crisis económica: Influencia de la prensa en el comportamiento de consumo y ahorro],	2012
	39	PubMed	Katz ML, Pennell ML, Dignan MB, Paskett ED.	Assessment of cancer education seminars for Appalachian populations	2012
	40	scopus	Nagy A.; Stamberger J.,"Nagy, Ahmed	Crowd sentiment detection during disasters and crises,	2012
	41	scopus	Nagy A.; Stamberger J.,"Nagy, Ahmed	Crowd sentiment detection during disasters and crises,	2012
	42	WoS	Liu, ZM; Liu, L; Li, H	Determinants of information retweeting in microblogging	2012
	43	PubMed	Cui AX, Zhang ZK, Tang M, Hui PM, Fu Y.	Emergence of scale-free close-knit friendship structure in online social networks	2012
	44	WoS	Zhang, Y; Wu, Y	How behaviors spread in dynamic social networks	2012
	45	scopus	Zhang Y.; Wu Y.,"Zhang, Yu	How behaviors spread in dynamic social networks,	2012
	46	PubMed	George DR.	Making "social" safer: are Facebook and other online networks becoming less hazardous for health professionals?	2012
	47	scopus	Hou J.; Xiong G.; Fan D.; Nyberg T.R.,"Hou, Jiachen	Modeling and analysis of information dissemination mechanism of social media,	2012
	48	PubMed	Hossain L, Kit Guan DC.	Modelling coordination in hospital emergency departments through social network analysis	2012
	49	scopus	Deng X.; Li Y.,"Deng, Xiaolong	Research and modeling on reputation information broadcast on social media,	2012
	50	scopus	Li S.; Shao X.; Zhao F.,"Li, Suna	Research on students' mental crisis monitoring and intervention mechanism based on online social network,	2012
	51	WoS	van Velsen, L; van Gemert-Pijnen, JEWC; Beaujean, DJMA; Wentzel, J; van Steenbergen, JE	Should Health Organizations Use Web 2.0 Media in Times of an Infectious Disease Crisis? An In-depth Qualitative Study of Citizens' Information Behavior During an EHEC Outbreak	2012
	52	PubMed	Hughes G.	Social media and the EMJ	2012
	53	PubMed	Sadovnikoff N, Jurchak M.	Social media as a contributor to substituted judgment: the hazards outweigh the value	2012
	54	PubMed	Oyama M, Nakamura K, Suda Y, Someya T.	Social network disruption as a major factor associated with psychological distress 3 years after the 2004 Niigata-Chuetsu earthquake in Japan	2012
	55	PubMed	Machold C, Judge G, Mavrinac A, Elliott J, Murphy AM, Roche E.	Social networking patterns/hazards among teenagers	2012
	56	PubMed	Dijkstra JK, Gest SD, Lindenberg S, Veenstra R, Cillessen AH.	Testing three explanations of the emergence of weapon carrying in peer context: the roles of aggression, victimization, and the social network	2012
	57	PubMed	Janvier A, Farlow B, Wilfond BS.	The experience of families with children with trisomy 13 and 18 in social networks	2012
	58	scopus	Steward D.V.,"Steward, Donald V.	The Explainer and its use in engineering,	2012
	59	PubMed	Ng KH, Lean ML.	The Fukushima nuclear crisis reemphasizes the need for improved risk communication and better use of social media	2012
	60	PubMed	Casacchia M, Pollice R, Roncone R.	The narrative epidemiology of L'Aquila 2009 earthquake	2012
	61	PubMed	Lobb A, Mock N, Hutchinson PL.	Traditional and social media coverage and charitable giving following the 2010 earthquake in Haiti	2012
	62	PubMed	Collier N.	Uncovering text mining: a survey of current work on web-based epidemic intelligence	2012
	63	PubMed	Merchant RM.	Using digital communications and social media to redraw the cardiac care map	2012
	64	scopus	Lee L.M.,"Lee, Laura May	Youths navigating social networks and social support systems in settings of chronic crisis: The case of youth-headed households in Rwanda,	2012
	65	scopus	Schulz A.; Thanh T.D.; Paulheim H.; Schweizer I.,"Schulz, Axel	A fine-grained sentiment analysis approach for detecting crisis related microposts,	2013
	66	PubMed	Firestone RM, Everly GS Jr.	A pilot investigation in constructing crisis communications: what leads to best practice?	2013
	67	WoS	Gibbs, L; Waters, E; Bryant, RA; Pattison, P; Lusher, D; Harms, L; Richardson, J; MacDougall, C; Block, K; Snowdon, E; Gallagher, HC; Sinnott, V; Ireton, G; Forbes, D	Beyond Bushfires: Community, Resilience and Recovery - a longitudinal mixed method study of the medium to long term impacts of bushfires on mental health and social connectedness	2013
	68	scopus	Gibbs L.; Waters E.; Bryant R.A.; Pattison P.; Lusher D.; Harms L.; Richardson J.; MacDougall C.; Block K.; Snowdon E.; Gallagher H.C.; Sinnott V.; Ireton G.; Forbes D.,"Gibbs, Lisa	Beyond Bushfires: Community, Resilience and Recovery - A longitudinal mixed method study of the medium to long term impacts of bushfires on mental health and social connectedness,	2013
	69	PubMed	Simon T, Adini B, El-Hadid M, Aharonson-Daniel L.	Competing to the rescue--leveraging social media for cross border collaboration in life-saving rescue operations	2013
	70	scopus	Tsekeris C.; Papadopoulou O.,"Tsekeris, Charalambos	Complexity, relatedness and uncertainty in contemporary social science: A preliminary reflection,	2013
	71	WoS	Utz, S; Schultz, F; Glocka, S	Crisis Communication online: How medium, crisis type and emotions affected public reactions in the Fukushima Daiichi nuclear disaster	2013
	72	WoS	Utz, S; Schultz, F; Glocka, S	Crisis Communication online: How medium, crisis type and emotions affected public reactions in the Fukushima Daiichi nuclear disaster	2013
	73	WoS	Jones, EC; Faas, AJ; Murphy, AD; Tobin, GA; Whiteford, LM; McCarty, C	Cross-Cultural and Site-Based Influences on Demographic, Well-being, and Social Network Predictors of Risk Perception in Hazard and Disaster Settings in Ecuador and Mexico	2013
	74	scopus	Jones E.C.; Faas A.J.; Murphy A.D.; Tobin G.A.; Whiteford L.M.; McCarty C.,"Jones, Eric C.	Cross-Cultural and Site-Based Influences on Demographic, Well-being, and Social Network Predictors of Risk Perception in Hazard and Disaster Settings in Ecuador and Mexico: Predictors of Risk Perception in Hazard and Disaster Settings in Ecuador and Mexico,	2013
	75	PubMed	Jones EC, Faas AJ, Murphy AD, Tobin GA, Whiteford LM, McCarty C.	Cross-cultural and site-based influences on demographic, well-being, and social network predictors of risk perception in hazard and disaster settings in Ecuador and Mexico: predictors of risk perception in hazard and disaster settings in Ecuador and Mexico	2013
	76	PubMed	Bosley JC, Zhao NW, Hill S, Shofer FS, Asch DA, Becker LB, Merchant RM.	Decoding twitter: Surveillance and trends for cardiac arrest and resuscitation communication	2013
	77	PubMed	Griswold A.	Digital detectives and virtual volunteers: Integrating emergent online communities into disaster response operations	2013
	78	scopus	Hinds J.; Calderon A.; Johnson P.,"Hinds, Joanne	Emergent behaviour and social media in large-scale disasters,	2013
	79	WoS	Umihara, J; Nishikitani, M	Emergent Use of Twitter in the 2011 Tohoku Earthquake	2013
	80	PubMed	Ben-Ezra M, Palgi Y, Aviel O, Dubiner Y, Evelyn Baruch, Soffer Y, Shrira A.	Face it: collecting mental health and disaster related data using Facebook vs. personal interview: the case of the 2011 Fukushima nuclear disaster	2013
	81	PubMed	Ben-Ezra M, Palgi Y, Aviel O, Dubiner Y, Evelyn Baruch, Soffer Y, Shrira A.	Face it: collecting mental health and disaster related data using Facebook vs. personal interview: the case of the 2011 Fukushima nuclear disaster	2013
	82	WoS	Ben-Ezra, M; Palgi, Y; Aviel, O; Dubiner, Y; Baruch, E; Soffer, Y; Shrira, A	Face it: Collecting mental health and disaster related data using Facebook vs. personal interview: The case of the 2011 Fukushima nuclear disaster	2013
	83	WoS	Ben-Ezra, M; Palgi, Y; Aviel, O; Dubiner, Y; Baruch, E; Soffer, Y; Shrira, A	Face it: Collecting mental health and disaster related data using Facebook vs. personal interview: The case of the 2011 Fukushima nuclear disaster	2013
	84	scopus	Ben-Ezra M.; Palgi Y.; Aviel O.; Dubiner Y.; Evelyn Baruch; Soffer Y.; Shrira A.,"Ben-Ezra, Menachem	Face it: Collecting mental health and disaster related data using Facebook vs. personal interview: The case of the 2011 Fukushima nuclear disaster,	2013
	85	scopus	Ben-Ezra M.; Palgi Y.; Aviel O.; Dubiner Y.; Evelyn Baruch; Soffer Y.; Shrira A.,"Ben-Ezra, Menachem	Face it: Collecting mental health and disaster related data using Facebook vs. personal interview: The case of the 2011 Fukushima nuclear disaster,	2013
	86	PubMed	Curran JA, Murphy AL, Sinclair D, McGrath P.	Factors influencing rural and urban emergency clinicians' participation in an online knowledge exchange intervention	2013
	87	PubMed	Helbing D.	Globally networked risks and how to respond	2013
	88	PubMed	Uscher-Pines L, Chandra A, Acosta J.	Household preparedness is not enough: the challenges and opportunities in assessing community readiness for disasters	2013
	89	PubMed	Wiederhold BK.	In a disaster, social media has the power to save lives	2013
	90	PubMed	Goodwin R, Palgi Y, Hamama-Raz Y, Ben-Ezra M.	In the eye of the storm or the bullseye of the media: social media use during Hurricane Sandy as a predictor of post-traumatic stress	2013
	91	PubMed	Johansson A, Härenstam M.	Knowledge communication: a key to successful crisis management	2013
	92	PubMed	Oster AM, Wejnert C, Mena LA, Elmore K, Fisher H, Heffelfinger JD.	Network analysis among HIV-infected young black men who have sex with men demonstrates high connectedness around few venues	2013
	93	PubMed	Crowe A.	Open and social leadership: a new paradigm in emergency management	2013
	94	PubMed	Stephens SW, Williams C, Gray R, Kerby JD, Wang HE.	Preliminary experience with social media for community consultation and public disclosure in exception from informed consent trials	2013
	95	WoS	Hasan, S; Ukkusuri, SV	Social Contagion Process in Informal Warning Networks to Understand Evacuation Timing Behavior	2013
	96	scopus	Hasan S.; Ukkusuri S.V.,"Hasan, Samiul	Social contagion process in informal warning networks to understand evacuation timing behavior,	2013
	97	PubMed	Sjöberg E, Barker GC, Landgren J, Griberg I, Skiby JE, Tubbin A, von Stapelmohr A, Härenstam M, Jansson M, Knutsson R.	Social media and its dual use in biopreparedness: communication and visualization tools in an animal bioterrorism incident	2013
	98	PubMed	Greene J.	Social media and physician learning: is it all twitter?	2013
	99	PubMed	DeCamp M, Koenig TW, Chisolm MS.	Social media and physicians' online identity crisis	2013
	100	scopus	Chroust G.,"Chroust, Gerhard	Social media in crisis situations,	2013
	101	scopus	Zhao Y.,"Zhao, Yandong	Social Networks and Reduction of Risk in Disasters: An Example of the Wenchuan Earthquake,	2013
	102	WoS	Jäger, K	Sources of Franco-German corporate support for the euro: The effects of business network centrality and political connections	2013
	103	PubMed	Ranney ML, Daya M.	Twitter and resuscitation education: is this the future?	2013
	104	PubMed	Baber C, Stanton NA, Atkinson J, McMaster R, Houghton RJ.	Using social network analysis and agent-based modelling to explore information flow using common operational pictures for maritime search and rescue operations	2013
	105	PubMed	Marks J, Barnett LM, Foulkes C, Hawe P, Allender S.	Using social network analysis to identify key child care center staff for obesity prevention interventions: a pilot study	2013
	106	WoS	Purohit, H; Hampton, A; Shalin, VL; Sheth, AP; Flach, J; Bhatt, S	What kind of #conversation is Twitter? Mining #psycholinguistic cues for emergency coordination	2013
	107	WoS	Purohit, H; Hampton, A; Shalin, VL; Sheth, AP; Flach, J; Bhatt, S	What kind of #conversation is Twitter? Mining #psycholinguistic cues for emergency coordination	2013
	108	scopus	Purohit H.; Hampton A.; Shalin V.L.; Sheth A.P.; Flach J.; Bhatt S.,"Purohit, Hemant	What kind of #conversation is Twitter? Mining #psycholinguistic cues for emergency coordination,	2013
	109	scopus	Purohit H.; Hampton A.; Shalin V.L.; Sheth A.P.; Flach J.; Bhatt S.,"Purohit, Hemant	What kind of #conversation is Twitter? Mining #psycholinguistic cues for emergency coordination,	2013
	110	scopus	De Choudhury M.; Monroy-Hernández A.; Mark G.,"De Choudhury, Munmun	"Narco" emotions: Affect and desensitization in social media during the Mexican Drug War,	2014
	111	PubMed	Roseveare C.	Acute medicine and general practice: a key interface in managing emergency care pressures	2014
	112	scopus	Li B.; Sun D.; Lin Z.; Ou C.,"Li, Bo	Agent-based simulation research on group emotion evolution of public emergency,	2014
	113	scopus	Torkildson M.K.; Starbird K.; Aragon C.R.,"Torkildson, Megan K.	Analysis and visualization of sentiment and emotion on crisis tweets,	2014
	114	scopus	Dissanayake V.L.; Nasr I.,"Dissanayake, Vinodinee L.	Betrayed mood in public view: Taking a myspace history,	2014
	115	WoS	Yu, C; Zhang, MJ; Ren, FH	Collective Learning for the Emergence of Social Norms in Networked Multiagent Systems	2014
	116	scopus	Yu C.; Zhang M.; Ren F.,"Yu, Chao	Collective learning for the emergence of social norms in networked multiagent systems,	2014
	117	PubMed	Laakso K, Markström A, Havstam C, Idvall M, Hartelius L.	Communicating with individuals receiving home mechanical ventilation: the experiences of key communication partners	2014
	118	scopus	Sha Y.; Yan J.; Cai G.,"Sha, Yongzhong	Detecting public sentiment over PM2.5 pollution hazards through analysis of Chinese microblog,	2014
	119	WoS	Pfefferbaum, B; Newman, E; Nelson, SD; Nitiéma, P; Pfefferbaum, RL; Rahman, A	Disaster Media Coverage and Psychological Outcomes: Descriptive Findings in the Extant Research	2014
	120	scopus	Pfefferbaum B.; Newman E.; Nelson S.D.; Nitiéma P.; Pfefferbaum R.L.; Rahman A.,"Pfefferbaum, Betty	Disaster Media Coverage and Psychological Outcomes: Descriptive Findings in the Extant Research,	2014
	121	PubMed	Nogami T, Yoshida F.	Disaster myths after the Great East Japan Disaster and the effects of information sources on belief in such myths	2014
	122	PubMed	Wang LZ, Huang ZG, Rong ZH, Wang XF, Lai YC.	Emergence, evolution and scaling of online social networks	2014
	123	WoS	Jin, Y; Liu, BF; Austin, LL	Examining the Role of Social Media in Effective Crisis Management: The Effects of Crisis Origin, Information Form, and Source on Publics' Crisis Responses	2014
	124	PubMed	Masedu F, Mazza M, Di Giovanni C, Calvarese A, Tiberti S, Sconci V, Valenti M.	Facebook, quality of life, and mental health outcomes in post-disaster urban environments: the l'aquila earthquake experience	2014
	125	PubMed	Masedu F, Mazza M, Di Giovanni C, Calvarese A, Tiberti S, Sconci V, Valenti M.	Facebook, quality of life, and mental health outcomes in post-disaster urban environments: the l'aquila earthquake experience	2014
	126	scopus	Masedu F.; Mazza M.; Di Giovanni C.; Calvarese A.; Tiberti S.; Sconci V.; Valenti M.,"Masedu, Francesco	Facebook, quality of life, and mental health outcomes in post-disaster urban environments: The L'Aquila earthquake experience,	2014
	127	scopus	Masedu F.; Mazza M.; Di Giovanni C.; Calvarese A.; Tiberti S.; Sconci V.; Valenti M.,"Masedu, Francesco	Facebook, quality of life, and mental health outcomes in post-disaster urban environments: The L'Aquila earthquake experience,	2014
	128	PubMed	Thoma B, Joshi N, Trueger NS, Chan TM, Lin M.	Five strategies to effectively use online resources in emergency medicine	2014
	129	PubMed	Cavazos-Rehg PA, Krauss MJ, Spitznagel EL, Grucza RA, Bierut LJ.	Hazards of new media: youth's exposure to tobacco Ads/promotions	2014
	130	WoS	Wang, XQ	How Do People Participate in Social Network Sites After Crises? A Self-Determination Perspective	2014
	131	WoS	Purohit, H; Hampton, A; Bhatt, S; Shalin, VL; Sheth, AP; Flach, JM	Identifying Seekers and Suppliers in Social Media Communities to Support Crisis Coordination	2014
	132	PubMed	Bennett A, Pourmand A, Shokoohi H, Shesser R, Sanchez J, Joyce J.	Impacts of social networking sites on patient care in the emergency department	2014
	133	WoS	Abbasi, A	Link formation pattern during emergency response network dynamics	2014
	134	scopus	Abbasi A.,"Abbasi, Alireza	Link formation pattern during emergency response network dynamics,	2014
	135	PubMed	Turner JW, Robinson JD.	Malaria no more: nothing but nets	2014
	136	scopus	Baklan P.; Yamori K.; Tanaka Y.,"Baklan, Poyraz	Measure of user behaviour before and during disaster congestion,	2014
	137	PubMed	Carlson JM, Alderson DL, Stromberg SP, Bassett DS, Craparo EM, Guiterrez-Villarreal F, Otani T.	Measuring and modeling behavioral decision dynamics in collective evacuation	2014
	138	scopus	Westling A.; Brynielsson J.; Gustavi T.,"Westling, Anders	Mining the web for sympathy: The pussy riot case,	2014
	139	PubMed	Jung JY, Moro M.	Multi-level functionality of social media in the aftermath of the Great East Japan Earthquake	2014
	140	PubMed	Lu X, Brelsford C.	Network structure and community evolution on Twitter: human behavior change in response to the 2011 Japanese earthquake and tsunami	2014
	141	WoS	Kim, T	Observation on copying and pasting behavior during the Tohoku earthquake: Retweet pattern changes	2014
	142	WoS	Kim, T	Observation on copying and pasting behavior during the Tohoku earthquake: Retweet pattern changes	2014
	143	PubMed	Galbraith KL.	Practical and ethical considerations for using social media in community consultation and public disclosure activities	2014
	144	PubMed	Miotto JM, Altmann EG.	Predictability of extreme events in social media	2014
	145	WoS	Neubaum, G; Rösner, L; Rosenthal-von der Patten, AM; Krämer, NC	Psychosocial functions of social media usage in a disaster situation: A multi-methodological approach	2014
	146	scopus	Neubaum G.; Rösner L.; Rosenthal-Von Der Pütten A.M.; Krämer N.C.,"Neubaum, German	Psychosocial functions of social media usage in a disaster situation: A multi-methodological approach,	2014
	147	WoS	Chae, J; Thom, D; Jang, Y; Kim, S; Ertl, T; Ebert, DS	Public behavior response analysis in disaster events utilizing visual analytics of microblog data	2014
	148	scopus	Chae J.; Thom D.; Jang Y.; Kim S.; Ertl T.; Ebert D.S.,"Chae, Junghoon	Public behavior response analysis in disaster events utilizing visual analytics of microblog data,	2014
	149	scopus	Shalunts G.; Backfried G.; Prinz K.,"Shalunts, Gayane	Sentiment analysis of German social media data for natural disasters,	2014
	150	PubMed	Peuchaud S.	Social media activism and Egyptians' use of social media to combat sexual violence: an HiAP case study	2014
	151	PubMed	Ferenc J.	Social media can strengthen emergency communication	2014
	152	PubMed	Alexander DE.	Social media in disaster risk reduction and crisis management	2014
	153	PubMed	Ryan D, Emond M, Lamontagne ME.	Social network analysis as a metric for the development of an interdisciplinary, inter-organizational research team	2014
	154	PubMed	Ghafouri HB, Mohammadhassanzadeh H, Shokraneh F, Vakilian M, Farahmand S.	Social network analysis of Iranian researchers on emergency medicine: a sociogram analysis	2014
	155	scopus	Beckhaus A.; Neumann D.; Karg L.M.,"Beckhaus, Arne	The emergence of intra-organizational communities of operations: Evidence from the software industry,	2014
	156	PubMed	MacLeod A.	The impact of communication on human behaviour in times of crisis	2014
	157	scopus	Bizid I.,"Bizid, Imen	Towards a collaborative information system for the behavior analysis of social networks users during a disaster; [Vers un système d'information collaboratif pour l'analyse des comportements des utilisateurs des réseaux sociaux durant une catastrophe],	2014
	158	WoS	Gaspar, R; Gorjao, S; Seibt, B; Lima, L; Barnett, J; Moss, A; Wills, J	Tweeting during food crises: A psychosocial analysis of threat coping expressions in Spain, during the 2011 European EHEC outbreak	2014
	159	scopus	Gaspar R.; Gorjão S.; Seibt B.; Lima L.; Barnett J.; Moss A.; Wills J.,"Gaspar, Rui	Tweeting during food crises: A psychosocial analysis of threat coping expressions in Spain, during the 2011 European EHEC outbreak,	2014
	160	PubMed	Zhang MW, Ho CSh, Fang P, Lu Y, Ho RC.	Usage of social media and smartphone application in assessment of physical and psychological well-being of individuals in times of a major air pollution crisis	2014
	161	WoS	Zhang, MWB; Ho, CSH; Fang, P; Lu, YX; Ho, RCM	Usage of Social Media and Smartphone Application in Assessment of Physical and Psychological Well-Being of Individuals in Times of a Major Air Pollution Crisis	2014
	162	scopus	Zhang M.W.B.; Ho C.S.H.; Fang P.; Lu Y.; Ho R.C.M.,"Zhang, Melvyn Wb	Usage of social media and smartphone application in assessment of physical and psychological well-being of individuals in times of a major air pollution crisis,	2014
	163	scopus	Kumar A.; Jiang M.; Fang Y.,"Kumar, Avinash	Where not to go? Detecting road hazards using Twitter,	2014
	164	PubMed	Miura A, Komori M, Matsumura N, Maeda K.	[Expression of negative emotional responses to the 2011 Great East Japan Earthquake: Analysis of big data from social media]	2015
	165	PubMed	Pérez-Manchón D.	[Telemedicine, a medical social network for humanitarian aid between Spain and Cameroon]	2015
	166	PubMed	Sutton J, Gibson CB, Phillips NE, Spiro ES, League C, Johnson B, Fitzhugh SM, Butts CT.	A cross-hazard analysis of terse message retransmission on Twitter	2015
	167	scopus	Ngo M.Q.; Haghighi P.D.; Burstein F.,"Ngo, Minh Quan	A crowd monitoring framework using emotion analysis of social media for emergency management in mass gatherings,	2015
	168	PubMed	Breen H.	Assessing Online Collaborative Discourse	2015
	169	PubMed	Goodwin R, Palgi Y, Lavenda O, Hamama-Raz Y, Ben-Ezra M.	Association between Media Use, Acute Stress Disorder and Psychological Distress	2015
	170	scopus	Hara Y.,"Hara, Yusuke	Behaviour analysis using tweet data and geo-tag data in a natural disaster,	2015
	171	scopus	Maddock J.; Starbird K.; Al-Hassani H.; Sandoval D.E.; Orand M.; Mason R.M.,"Maddock, Jim	Characterizing online rumoring behavior using multi-dimensional signatures,	2015
	172	PubMed	Cody EM, Reagan AJ, Mitchell L, Dodds PS, Danforth CM.	Climate Change Sentiment on Twitter: An Unsolicited Public Opinion Poll	2015
	173	PubMed	Cody EM, Reagan AJ, Mitchell L, Dodds PS, Danforth CM.	Climate Change Sentiment on Twitter: An Unsolicited Public Opinion Poll	2015
	174	scopus	Rong Z.; Wu Z.-X.; Tse C.K.,"Rong, Zhihai	Community structure promotes the emergence of persistence behavior in social networks,	2015
	175	PubMed	Miller ED.	Content Analysis of Select YouTube Postings: Comparisons of Reactions to the Sandy Hook and Aurora Shootings and Hurricane Sandy	2015
	176	PubMed	Miller ED.	Content Analysis of Select YouTube Postings: Comparisons of Reactions to the Sandy Hook and Aurora Shootings and Hurricane Sandy	2015
	177	PubMed	Schiro J, Marcilly R, Leroy N, Wawrzyniak C, Martinot A, Pelayo S.	Design and evaluation of a patient website to reduce crowding in emergency departments: a preliminary study	2015
	178	scopus	Shekhar H.; Setty S.,"Shekhar, Himanshu	Disaster analysis through tweets,	2015
	179	scopus	Shekhar H.; Setty S.,"Shekhar, Himanshu	Disaster analysis through tweets,	2015
	180	PubMed	Ben-Yakov M, Kayssi A, Bernardo JD, Hicks CM, Devon K.	Do emergency physicians and medical students find it unethical to 'look up' their patients on facebook or Google?	2015
	181	PubMed	Lewis SP, Knoll AK.	Do It Yourself: Examination of Self-Injury First Aid Tips on YouTube	2015
	182	PubMed	Black DR, Dietz JE, Stirratt AA, Coster DC.	Do social media have a place in public health emergency response?	2015
	183	PubMed	Mundt MP, Gilchrist VJ, Fleming MF, Zakletskaia LI, Tuan WJ, Beasley JW.	Effects of primary care team social networks on quality of care and costs for patients with cardiovascular disease	2015
	184	WoS	Erisen, C	Emotions, social networks and Turkish political attitudes on the Syria crisis	2015
	185	PubMed	Hann K, Pearson H, Campbell D, Sesay D, Eaton J.	Factors for success in mental health advocacy	2015
	186	scopus	Attanasio A.; Jallet L.; Lotito A.; Osella M.; Ruà F.,"Attanasio, Antonio	Fast and effective decision support for crisis management by the analysis of people’s reactions collected from twitter,	2015
	187	WoS	Nagata, S; Matsunaga, A; Teramoto, C	Follow-up study of the general and mental health of people living in temporary housing at 10 and 20 months after the Great East Japan Earthquake	2015
	188	scopus	Nagata S.; Matsunaga A.; Teramoto C.,"Nagata, Satoko	Follow-up study of the general and mental health of people living in temporary housing at 10 and 20 months after the Great East Japan Earthquake,	2015
	189	PubMed	Leeuwenburg TJ, Parker C.	Free open access medical education can help rural clinicians deliver 'quality care, out there'	2015
	190	PubMed	Hamama-Raz Y, Palgi Y, Shrira A, Goodwin R, Kaniasty K, Ben-Ezra M.	Gender differences in psychological reactions to Hurricane Sandy among New York Metropolitan Area residents	2015
	191	PubMed	Rezaie SR, Swaminathan A, Chan T, Shaikh S, Lin M.	Global emergency medicine journal club: a social media discussion about the Age-Adjusted D-Dimer Cutoff Levels To Rule Out Pulmonary Embolism trial	2015
	192	scopus	Tajima S.; Uchida O.; Utsu K.; Tomita M.; Kajita Y.; Yamamoto Y.,"Tajima, Sachi	Information behavior of university students living outside the disaster area after the Kumamoto earthquake,	2015
	193	PubMed	Hu H, Mao H, Hu X, Hu F, Sun X, Jing Z, Duan Y.	Information Dissemination of Public Health Emergency on Social Networks and Intelligent Computation	2015
	194	WoS	Yang, ZL; Jiang, L	Managing corporate crisis in China: Sentiment, reason, and law	2015
	195	PubMed	Fast SM, González MC, Wilson JM, Markuzon N.	Modelling the propagation of social response during a disease outbreak	2015
	196	PubMed	Kryvasheyeu Y, Chen H, Moro E, Van Hentenryck P, Cebrian M.	Performance of social network sensors during Hurricane Sandy	2015
	197	PubMed	Heneghan T.	Plan, Prepare and Recover: How Businesses Can Manage Through Emergencies	2015
	198	scopus	Kelly S.; Ahmad K.,"Kelly, Stephen	Propagating disaster warnings on social and digital media,	2015
	199	PubMed	Woo H, Cho Y, Shim E, Lee K, Song G.	Public Trauma after the Sewol Ferry Disaster: The Role of Social Media in Understanding the Public Mood	2015
	200	WoS	Woo, H; Cho, Y; Shim, E; Lee, K; Song, G	Public Trauma after the Sewol Ferry Disaster: The Role of Social Media in Understanding the Public Mood	2015
	201	scopus	Roos B.; Van Buul-Besseling K.; Streefkerk J.-W.; Neef M.,"Roos, Bonny	Recover faster from disaster: Success factors for a crowdsourcing platform,	2015
	202	WoS	Ott, L; Theunissen, P	Reputations at risk: Engagement during social media crises	2015
	203	PubMed	Takayasu M, Sato K, Sano Y, Yamada K, Miura W, Takayasu H.	Rumor diffusion and convergence during the 3.11 earthquake: a twitter case study	2015
	204	PubMed	Doré B, Ort L, Braverman O, Ochsner KN.	Sadness shifts to anxiety over time and distance from the national tragedy in Newtown, Connecticut	2015
	205	WoS	Villatoro, D; Andrighetto, G; Conte, R; Sabater-Mir, J	Self-Policing Through Norm Internalization: A Cognitive Solution to the Tragedy of the Digital Commons in Social Networks	2015
	206	scopus	Kaur H.J.; Kumar R.,"Kaur, Harvinder Jeet	Sentiment analysis from social media in crisis situations,	2015
	207	PubMed	Johnston MJ, King D, Arora S, Behar N, Athanasiou T, Sevdalis N, Darzi A.	Smartphones let surgeons know WhatsApp: an analysis of communication in emergency surgical teams	2015
	208	PubMed	Houston JB, Hawthorne J, Perreault MF, Park EH, Goldstein Hode M, Halliwell MR, Turner McGowen SE, Davis R, Vaid S, McElderry JA, Griffith SA.	Social media and disasters: a functional framework for social media use in disaster planning, response, and research	2015
	209	PubMed	Cool CT, Claravall MC, Hall JL, Taketani K, Zepeda JP, Gehner M, Lawe-Davies O.	Social media as a risk communication tool following Typhoon Haiyan	2015
	210	PubMed	Eggertson L.	Social media embraces suicide prevention	2015
	211	WoS	Al-Saggaf, Y; Simmons, P	Social media in Saudi Arabia: Exploring its use during two natural disasters	2015
	212	scopus	Al-Saggaf Y.; Simmons P.,"Al-Saggaf, Yeslam	Social media in Saudi Arabia: Exploring its use during two natural disasters,	2015
	213	PubMed	Hayes BD, Kobner S, Trueger NS, Yiu S, Lin M.	Social media in the emergency medicine residency curriculum: social media responses to the residents' perspective article	2015
	214	PubMed	Sutton J, League C, Sellnow TL, Sellnow DD.	Terse messaging and public health in the midst of natural disasters: the case of the Boulder floods	2015
	215	PubMed	Seltzer EK, Jean NS, Kramer-Golinkoff E, Asch DA, Merchant RM.	The content of social media's shared images about Ebola: a retrospective study	2015
	216	WoS	Lowe, SR; Willis, M	Trajectories of perceived social support among low-income female survivors of Hurricane Katrina	2015
	217	scopus	Lowe S.R.; Willis M.,"Lowe, Sarah R	Trajectories of perceived social support among low-income female survivors of Hurricane Katrina,	2015
	218	PubMed	Kuehn BM.	Twitter Streams Fuel Big Data Approaches to Health Forecasting	2015
	219	scopus	Teodorescu H.-N.,"Teodorescu, Horia-Nicolai	Using Analytics and Social Media for Monitoring and Mitigation of Social Disasters,	2015
	220	PubMed	Petrescu-Prahova M, Belza B, Leith K, Allen P, Coe NB, Anderson LA.	Using Social Network Analysis to Assess Mentorship and Collaboration in a Public Health Network	2015
	221	WoS	Brummette, J; Sisco, HF	Using Twitter as a means of coping with emotions and uncontrollable crises	2015
	222	scopus	Lu Y.; Hu X.; Wang F.; Kumar S.; Liu H.; Maciejewski R.,"Lu, Yafeng	Visualizing social media sentiment in disaster scenarios,	2015
	223	scopus	Bolea S.C.,"Bolea, Speranţa Cecilia	Vocabulary, synonyms and sentiments of hazard-related posts on social networks,	2015
	224	WoS	Ford, JL; Ford, JS; Frei, SS; Pilny, A; Berkelaar, BL	A network under stress: using embeddedness to understand uncertainty management and resilience in campus emergencies	2016
	225	scopus	Ford J.L.; Ford J.S.; Frei S.S.; Pilny A.; Berkelaar B.L.,"Ford, Jessica L.	A network under stress: using embeddedness to understand uncertainty management and resilience in campus emergencies,	2016
	226	scopus	Domdouzis K.; Akhgar B.; Andrews S.; Gibson H.; Hirsch L.,"Domdouzis, Konstantinos	A social media and crowdsourcing data mining system for crime prevention during and post-crisis situations,	2016
	227	WoS	Bai, H; Yu, G	A Weibo-based approach to disaster informatics: incidents monitor in post-disaster situation via Weibo text negative sentiment analysis	2016
	228	WoS	Bai, H; Yu, G	A Weibo-based approach to disaster informatics: incidents monitor in post-disaster situation via Weibo text negative sentiment analysis	2016
	229	scopus	Bai H.; Yu G.,"Bai, Hua	A Weibo-based approach to disaster informatics: incidents monitor in post-disaster situation via Weibo text negative sentiment analysis,	2016
	230	scopus	Pope D.; Griffith J.,"Pope, David	An analysis of online twitter sentiment surrounding the european refugee crisis,	2016
	231	scopus	Halse S.E.; Tapia A.; Squicciarini A.; Caragea C.,"Halse, Shane E.	An emotional step towards automated trust detection in crisis social media,	2016
	232	WoS	Zhao, LM; Yin, JL; Song, Y	An exploration of rumor combating behavior on social media in the context of social crises	2016
	233	scopus	Beigi G.; Hu X.; Maciejewski R.; Liu H.,"Beigi, Ghazaleh	An overview of sentiment analysis in social media and its applications in disaster relief,	2016
	234	PubMed	Fliervoet JM, Geerling GW, Mostert E, Smits AJ.	Analyzing Collaborative Governance Through Social Network Analysis: A Case Study of River Management Along the Waal River in The Netherlands	2016
	235	scopus	Do H.J.; Lim C.-G.; Kim Y.J.; Choi H.-J.,"Do, Hyo Jin	Analyzing emotions in twitter during a crisis: A case study of the 2015 Middle East Respiratory Syndrome outbreak in Korea,	2016
	236	WoS	Gaspar, R; Pedro, C; Panagiotopoulos, P; Seibt, B	Beyond positive or negative: Qualitative sentiment analysis of social media reactions to unexpected stressful events	2016
	237	PubMed	Carlson K.	Building Relationships: The Power of Networking	2016
	238	scopus	Eismann K.; Posegga O.; Fischbach K.,"Eismann, Kathrin	Collective behaviour, social media, and disasters: A systematic literature review,	2016
	239	scopus	Vargas S.; McCreadie R.; Macdonald C.; Ounis I.,"Vargas, Saúl	Comparing overall and targeted sentiments in social media during crises,	2016
	240	scopus	Zeigler B.P.,"Zeigler, Bernard P.	Contrasting emergence: In systems of systems and in social networks,	2016
	241	scopus	Volkova S.; Chetviorkin I.; Arendt D.; van Durme B.,"Volkova, Svitlana	Contrasting public opinion dynamics and emotional response during crisis,	2016
	242	scopus	Palen L.; Anderson K.M.,"Palen, Leysia	Crisis informatics-new data for extraordinary times: Focus on behaviors, not on fetishizing social media tools,	2016
	243	WoS	Cheng, JW; Mitomo, H; Otsuka, T; Jeon, SY	Cultivation effects of mass and social media on perceptions and behavioural intentions in post-disaster recovery - The case of the 2011 Great East Japan Earthquake	2016
	244	scopus	Cheng J.W.; Mitomo H.; Otsuka T.; Jeon S.Y.,"Cheng, John W.	Cultivation effects of mass and social media on perceptions and behavioural intentions in post-disaster recovery - The case of the 2011 Great East Japan Earthquake,	2016
	245	scopus	Ahmad K.; Spyropoulou M.,"Ahmad, Khurshid	Disaster-related public speeches: The role of emotions,	2016
	246	PubMed	Plant KL, Stanton NA.	Distributed cognition in Search and Rescue: loosely coupled tasks and tightly coupled roles	2016
	247	PubMed	Ma J, Zhang W, Harris K, Chen Q, Xu X.	Dying online: live broadcasts of Chinese emerging adult suicides and crisis response behaviors	2016
	248	WoS	Ma, J; Zhang, W; Harris, K; Chen, Q; Xu, XL	Dying online: live broadcasts of Chinese emerging adult suicides and crisis response behaviors	2016
	249	scopus	Ma J.; Zhang W.; Harris K.; Chen Q.; Xu X.,"Ma, Jing	Dying online: live broadcasts of Chinese emerging adult suicides and crisis response behaviors,	2016
	250	WoS	Fry, J; Binner, JM	Elementary modelling and behavioural analysis for emergency evacuations using social media	2016
	251	PubMed	Battiston F, Iacovacci J, Nicosia V, Bianconi G, Latora V.	Emergence of Multiplex Communities in Collaboration Networks	2016
	252	PubMed	Watson L, Pathiraja F, Depala A, O'Brien B, Beyzade S.	Ensuring safe communication in health care: a response to Johnston et al on their paper "Smartphones let surgeons know WhatsApp: an analysis of communication in emergency surgical teams"	2016
	253	PubMed	Gehner M, Oughton D.	Ethical challenges in social media engagement and research: considerations for code of engagement practices	2016
	254	PubMed	Steele S, Adcock C, Steel A.	Ethical, legal and professional issues arising from social media coverage by UK Helicopter Emergency Medical Services	2016
	255	PubMed	Bendtsen KM, Uekermann F, Haerter JO.	Expert Game experiment predicts emergence of trust in professional communication networks	2016
	256	WoS	Lin, XL; Lachlan, KA; Spence, PR	Exploring extreme events on social media: A comparison of user reposting/retweeting behaviors on Twitter and Weibo	2016
	257	scopus	Lin X.; Lachlan K.A.; Spence P.R.,"Lin, Xialing	Exploring extreme events on social media: A comparison of user reposting/retweeting behaviors on Twitter and Weibo,	2016
	258	scopus	Chen R.,"Chen, Rongjuan	Exploring the effect of perceived distance on sharing of crisis information in social media,	2016
	259	scopus	Malasig B.J.C.; Quinto E.J.M.,"Malasig, Bryan James C.	Functions of and communication behavior on twitter after the 2015 Nepal earthquake; [Tabiat fungsi dan komunikasi twitter selepas gempa bumi Nepal 2015],	2016
	260	PubMed	Westafer L, Hensley J, Shaikh S, Lin M.	Global Emergency Medicine Journal Club: A Social Media Discussion About the Lack of Association Between Press Ganey Scores and Emergency Department Analgesia	2016
	261	PubMed	Hadi TA, Fleshler K.	Integrating Social Media Monitoring Into Public Health Emergency Response Operations	2016
	262	PubMed	Alomar M, Rouqi FA, Eldali A.	Knowledge, attitude, and belief regarding burn first aid among caregivers attending pediatric emergency medicine departments	2016
	263	PubMed	Padrez KA, Ungar L, Schwartz HA, Smith RJ, Hill S, Antanavicius T, Brown DM, Crutchley P, Asch DA, Merchant RM.	Linking social media and medical record data: a study of adults presenting to an academic, urban emergency department	2016
	264	PubMed	Jones NM, Garfin DR, Holman EA, Silver RC.	Media Use and Exposure to Graphic Content in the Week Following the Boston Marathon Bombings	2016
	265	PubMed	Saint-André S, Planche P, Gourbil A, Botbol M.	Occupational identity crisis of professionals dealing with difficult adolescents	2016
	266	scopus	Chauhan A.; Hughes A.L.,"Chauhan, Apoorva	Online mentioning behavior during hurricane sandy: References, recommendations, and rebroadcasts,	2016
	267	scopus	Korolov R.; Peabody J.; Lavoie A.; Das S.; Magdon-Ismail M.; Wallace W.,"Korolov, Rostyslav	Predicting charitable donations using social media,	2016
	268	PubMed	Brunetti ND.	Public health: What's app in emergency cardiovascular care?	2016
	269	PubMed	Kryvasheyeu Y, Chen H, Obradovich N, Moro E, Van Hentenryck P, Fowler J, Cebrian M.	Rapid assessment of disaster damage using social media activity	2016
	270	scopus	Spence P.R.; Lachlan K.A.,"Spence, Patric R.	Reoccurring Challenges and Emerging Threats: Crises and the New Millennium,	2016
	271	PubMed	Johnston M, King D, Darzi A.	Reply to the letter: WhatsApp with patient data transmitted via instant messaging?	2016
	272	PubMed	D'Amico M, Denov M, Khan F, Linds W, Akesson B.	Research as intervention? Exploring the health and well-being of children and youth facing global adversity through participatory visual methods	2016
	273	WoS	Stinesen, B; Sneijder, P; Klarenbeek, A	Rumour construction on social media. A discursive psychological analysis of tweets concerning a missing case	2016
	274	scopus	Lee J.; Rehman B.A.; Agrawal M.; Raghav Rao H.,"Lee, Jaeung	Sentiment analysis of twitter users over time: The case of the Boston bombing tragedy,	2016
	275	scopus	Coletto M.; Esuli A.; Lucchese C.; Muntean C.I.; Nardini F.M.; Perego R.; Renso C.,"Coletto, Mauro	Sentiment-enhanced multidimensional analysis of online social networks: Perception of the mediterranean refugees crisis,	2016
	276	PubMed	Siskey A, Islam T.	Social media best practices in emergency management	2016
	277	PubMed	Zhang N, Chen H, Chen J, Chen X.	Social Media Meets Big Urban Data: A Case Study of Urban Waterlogging Analysis	2016
	278	PubMed	Vos SC, Buckner MM.	Social Media Messages in an Emerging Health Crisis: Tweeting Bird Flu	2016
	279	PubMed	Palen L, Anderson KM.	SOCIAL MEDIA RESEARCH. Crisis informatics--New data for extraordinary times	2016
	280	scopus	Ahmad U.; Malik S.,"Ahmad, Uzair	Social Networks and Emergence of Segregation Despite Extremely Intolerant Behaviors,	2016
	281	scopus	Bai H.; Yu G.; Tian X.Y.,"Bai, H.	Study on the classification of negative sentiment Weibo messages in the post-disaster situation,	2016
	282	PubMed	Garg M, Pearson DA, Bond MC, Runyon M, Pillow MT, Hopson L, Cooney RR, Khadpe J, Nomura JT, Inboriboon PC.	Survey of Individual and Institutional Risk Associated with the Use of Social Media	2016
	283	WoS	Liu, PL; Tai, HL; Tsang, SS	THE ANALYSIS OF WORK STRESS ON DIALYSIS NURSES AND EMERGENCY NURSES BY SOCIAL NETWORKS	2016
	284	PubMed	Morris KA, Deterding NM.	The emotional cost of distance: Geographic social network dispersion and post-traumatic stress among survivors of Hurricane Katrina	2016
	285	WoS	Morris, KA; Deterding, NM	The emotional cost of distance: Geographic social network dispersion and post-traumatic stress among survivors of Hurricane Katrina	2016
	286	scopus	Morris K.A.; Deterding N.M.,"Morris, Katherine Ann	The emotional cost of distance: Geographic social network dispersion and post-traumatic stress among survivors of Hurricane Katrina,	2016
	287	PubMed	Côté E, Hearn R.	The medical response to the Boston Marathon bombings: an analysis of social media commentary and professional opinion	2016
	288	WoS	Liu, PL; Tai, HL; Tsang, SS	THE STUDY OF WORK STRESS AND SATISFACTION OF EMERGENCY NURSES BY SOCIAL NETWORKS - A CASE STUDY OF A MEDICAL CENTRE IN SOUTHERN TAIWAN	2016
	289	PubMed	Szymczak H, Kücükbalaban P, Lemanski S, Knuth D, Schmidt S.	Trusting Facebook in Crisis Situations: The Role of General Use and General Trust Toward Facebook	2016
	290	PubMed	Ranney ML, Chang B, Freeman JR, Norris B, Silverberg M, Choo EK.	Tweet Now, See You In the ED Later? Examining the Association Between Alcohol-related Tweets and Emergency Care Visits	2016
	291	scopus	Nirmala C.R.; Roopa G.M.; Kumar K.R.N.,"Nirmala, C.R.	Twitter data analysis for unemployment crisis,	2016
	292	WoS	Pang, N; Ng, J	Twittering the Little India Riot: Audience responses, information behavior and the use of emotive cues	2016
	293	PubMed	Gulacti U, Lok U, Çelik M.	Use of WhatsApp application for orthopedic consultations in the ED	2016
	294	PubMed	Devlin R.	Value of networking	2016
	295	PubMed	Drake TM, Claireaux HA, Khatri C, Chapman SJ.	WhatsApp with patient data transmitted via instant messaging?	2016
	296	PubMed	Rashid A.	Yonder: Workplace violence, childhood obesity, somatoform disorders and 'selfies'	2016
	297	scopus	Groes S.,"Groes, Sebastian	‘I love Alaska’: posthuman subjectivity and memory on the final frontier of our ecological crisis,	2017
	298	PubMed	Regehr C, Glancy GD, Carter A, Ramshaw L.	A comprehensive approach to managing threats of violence on a university or college campus	2017
	299	PubMed	Gruebner O, Lowe SR, Sykora M, Shankardass K, Subramanian SV, Galea S.	A novel surveillance approach for disaster mental health	2017
	300	PubMed	Lin M, Joshi N, Hayes BD, Chan TM.	Accelerating Knowledge Translation: Reflections From the Online ALiEM-Annals Global Emergency Medicine Journal Club Experience	2017
	301	scopus	Sangameswar M.V.; Nagabhushana Rao M.; Satyanarayana S.,"Sangameswar, M.V.	An algorithm for identification of natural disaster affected area,	2017
	302	scopus	Sangameswar M.V.; Nagabhushana Rao M.; Satyanarayana S.,"Sangameswar, M.V.	An algorithm for identification of natural disaster affected area,	2017
	303	PubMed	Alkhaldi KH, Austin ML, Cura BA, Dantzler D, Holland L, Maples DL, Quarrelles JC, Weinkle RK Jr, Marcus LJ.	Are you ready? Crisis leadership in a hyper-VUCA environment	2017
	304	scopus	Bunker D.; Mirbabaie M.; Stieglitz S.,"Bunker, Deborah	Convergence behaviour of bystanders: An analysis of 2016 munich shooting twitter crisis communication,	2017
	305	PubMed	Jones NM, Thompson RR, Dunkel Schetter C, Silver RC.	Distress and rumor exposure on social media during a campus lockdown	2017
	306	WoS	Jones, NM; Thompson, RR; Schetter, CD; Silver, RC	Distress and rumor exposure on social media during a campus lockdown	2017
	307	scopus	Jones N.M.; Thompson R.R.; Schetter C.D.; Silver R.C.,"Jones, Nickolas M.	Distress and rumor exposure on social media during a campus lockdown,	2017
	308	PubMed	Han X, Cao S, Shen Z, Zhang B, Wang WX, Cressman R, Stanley HE.	Emergence of communities and diversity in social networks	2017
	309	scopus	Karasi A.; Rathod A.P.S.,"Karasi, Anshul	Finding safe path and locations in disaster affected area using Swarm Intelligence,	2017
	310	PubMed	Madsen TE, Roberts ET, Kuczynski H, Goldmann E, Parikh NS, Boden-Albala B.	Gender, Social Networks, and Stroke Preparedness in the Stroke Warning Information and Faster Treatment Study	2017
	311	PubMed	Ioannidis JPA.	Greece: Crisis, smoking and tobacco conflicts in social media	2017
	312	PubMed	Marris E.	How labs are coping with Hurricane Harvey's devastating floods	2017
	313	WoS	Groes, S	I love Alaska': posthuman subjectivity and memory on the final frontier of our ecological crisis	2017
	314	scopus	Yang M.; Mei J.; Ji H.; Zhao W.; Zhao Z.; Chen X.,"Yang, Min	Identifying and tracking sentiments and topics from social media texts during natural disasters,	2017
	315	PubMed	Thoma B, Sebok-Syer SS, Krishnan K, Siemens M, Trueger NS, Colmers-Gray I, Woods R, Petrusa E, Chan T	Individual Gestalt Is Unreliable for the Evaluation of Quality in Medical Education Blogs: A METRIQ Study	2017
	316	scopus	Lee J.-S.; Nerghes A.,"Lee, Ju-Sung	Labels and sentiment in social media: On the role of perceived agency in online discussions of the refugee crisis,	2017
	317	PubMed	Basu M, Ghosh S, Jana A, Bandyopadhyay S, Singh R.	Medical Requirements During a Natural Disaster: A Case Study on WhatsApp Chats Among Medical Personnel During the 2015 Nepal Earthquake	2017
	318	PubMed	Bryant RA, Gallagher HC, Gibbs L, Pattison P, MacDougall C, Harms L, Block K, Baker E, Sinnott V, Ireton G, Richardson J, Forbes D, Lusher D.	Mental Health and Social Networks After Disaster	2017
	319	WoS	Bryant, RA; Gallagher, HC; Gibbs, L; Pattison, P; MacDougall, C; Harms, L; Block, K; Baker, E; Sinnott, V; Ireton, G; Richardson, J; Forbes, D; Lusher, D	Mental Health and Social Networks After Disaster	2017
	320	scopus	Bryant R.A.; Gallagher H.C.; Gibbs L.; Pattison P.; MacDougall C.; Harms L.; Block K.; Baker E.; Sinnott V.; Ireton G.; Richardson J.; Forbes D.; Lusher D.,"Bryant, Richard A.	Mental health and social networks after disaster,	2017
	321	scopus	Saha K.; De Choudhury M.,"Saha, Koustuv	Modeling stress with social media around incidents of gun violence on college campuses,	2017
	322	scopus	Kuroda Y.; Iwasa H.; Goto A.; Yoshida K.; Matsuda K.; Iwamitsu Y.; Yasumura S.,"Kuroda, Yujiro	Occurrence of depressive tendency and associated social factors among elderly persons forced by the Great East Japan Earthquake and nuclear disaster to live as long-term evacuees: A prospective cohort study,	2017
	323	PubMed	Bai Y, Yang B, Lin L, Herrera JL, Du Z, Holme P.	Optimizing sentinel surveillance in temporal network epidemiology	2017
	324	PubMed	Soares W, Shenvi C, Waller N, Johnson R, Hodgson CS.	Perceptions of Unprofessional Social Media Behavior Among Emergency Medicine Physicians	2017
	325	scopus	Soares W.; Shenvi C.; Waller N.; Johnson R.; Hodgson C.S.,"Soares, William	Perceptions of Unprofessional Social Media Behavior Among Emergency Medicine Physicians,	2017
	326	WoS	Seltzer, EK; Horst-Martz, E; Lu, M; Merchant, RM	Public sentiment and discourse about Zika virus on Instagram	2017
	327	WoS	Xie, YG; Qiao, R; Shao, GS; Chen, H	Research on Chinese social media users' communication behaviors during public emergency events	2017
	328	WoS	Xie, YG; Qiao, R; Shao, GS; Chen, H	Research on Chinese social media users' communication behaviors during public emergency events	2017
	329	scopus	Xie Y.; Qiao R.; Shao G.; Chen H.,"Xie, Yungeng	Research on Chinese social media users’ communication behaviors during public emergency events,	2017
	330	scopus	Bala M.M.; Srinivasa Rao M.; Ramesh Babu M.,"Bala, Myneni Madhu	Sentiment trends on natural disasters using location based twitter opinion mining,	2017
	331	PubMed	Hampton AJ, Shalin VL.	Sentinels of Breach: Lexical Choice as a Measure of Urgency in Social Media	2017
	332	WoS	Hampton, AJ; Shalin, VL	Sentinels of Breach: Lexical Choice as a Measure of Urgency in Social Media	2017
	333	scopus	Hampton A.J.; Shalin V.L.,"Hampton, Andrew J.	Sentinels of Breach: Lexical Choice as a Measure of Urgency in Social Media,	2017
	334	scopus	Zhai W.; Thill J.-C.,"Zhai, Weixin	Social media discourse in disaster situations: A study of the deadly July 21, 2012 Beijing rainstorm,	2017
	335	PubMed	Hadi T, MacGregor J, Mann L.	Social Media Monitoring: 2016 Zika Response in NYC	2017
	336	PubMed	Feuer V, Havens J.	Teen Suicide: Fanning the Flames of a Public Health Crisis	2017
	337	scopus	Bala M.M.; Navya K.,"Bala, Myneni Madhu	Text mining on real time twitter data for disaster response,	2017
	338	scopus	Bala M.M.; Navya K.,"Bala, Myneni Madhu	Text mining on real time twitter data for disaster response,	2017
	339	WoS	Guo, SJ	The 2013 Boston marathon bombing: Publics' emotions, coping, and organizational engagement	2017
	340	PubMed	Findlen P, Marcus H.	The breakdown of Galileo's Roman network: Crisis and community, ca. 1633	2017
	341	PubMed	Ganasegeran K, Renganathan P, Rashid A, Al-Dubai SA.	The m-Health revolution: Exploring perceived benefits of WhatsApp use in clinical practice	2017
	342	WoS	Lin, YR; Margolin, D; Wen, XD	Tracking and Analyzing Individual Distress Following Terrorist Attacks Using Social Media Streams	2017
	343	scopus	Lin Y.-R.; Margolin D.; Wen X.,"Lin, Yu-Ru	Tracking and Analyzing Individual Distress Following Terrorist Attacks Using Social Media Streams,	2017
	344	PubMed	Mehta AM, Bruns A, Newton J.	Trust, but verify: social media models for disaster management	2017
	345	scopus	Shaikh S.; Feldman L.B.; Barach E.; Marzouki Y.,"Shaikh, Samira	Tweet sentiment analysis with pronoun choice reveals online community dynamics in response to crisis events,	2017
	346	PubMed	Bosch D.	Use of social media and e-Government in disasters: 2016 Louisiana floods case study	2017
	347	scopus	Rangel M.L.; Jones E.C.; Murphy A.D.,"Rangel, Maria L.	Well-Being and Participation in New Social Networks Following a Day Care Fire in Hermosillo, Mexico,	2017
	348	PubMed	Barbieri S, Feltracco P, Lucchetta V, Gaudio RM, Tredese A, Bergamini M, Vettore G, Pietrantonio V, Avato FM, Donato D, Boemo DG, Nesoti MV, Snenghi R.	A Social Media-Based Acute Alcohol Consumption Behavior (NekNomination): Case Series in Italian Emergency Departments	2018
	349	PubMed	Gunnell D, Kidger J, Elvidge H.	Adolescent mental health in crisis	2018
	350	WoS	Halse, SE; Tapia, A; Squicciarini, A; Caragea, C	An emotional step toward automated trust detection in crisis social media	2018
	351	scopus	Halse S.E.; Tapia A.; Squicciarini A.; Caragea C.,"Halse, Shane E.	An emotional step toward automated trust detection in crisis social media,	2018
	352	WoS	Tse, YK; Loh, H; Ding, JL; Zhang, MH	An investigation of social media data during a product recall scandal	2018
	353	scopus	Syed R.,"Syed, Romilla	Analyzing Software Vendors’ Patch Release Behavior in the Age of Social Media,	2018
	354	PubMed	Bora K, Das D, Barman B, Borah P.	Are internet videos useful sources of information during global public health emergencies? A case study of YouTube videos during the 2015-16 Zika virus pandemic	2018
	355	PubMed	Tibebu S, Chang VC, Drouin CA, Thompson W, Do MT.	At-a-glance - What can social media tell us about the opioid crisis in Canada?	2018
	356	scopus	Jammalamadaka A.; Xu J.; Lu T.-C.,"Jammalamadaka, Aruna	Behavioral deviations in social media caused by emergency events,	2018
	357	WoS	McClellan, C; Flottemesch, TJ; Ali, MM; Jones, J; Mutter, R; Hohlbauch, A; Whalen, D; Nordstrom, N	Behavioral Health's Integration Within a Care Network and Health Care Utilization	2018
	358	scopus	McClellan C.; Flottemesch T.J.; Ali M.M.; Jones J.; Mutter R.; Hohlbauch A.; Whalen D.; Nordstrom N.,"McClellan, Chandler	Behavioral Health's Integration Within a Care Network and Health Care Utilization,	2018
	359	WoS	Ragini, JR; Anand, PMR; Bhaskar, V	Big data analytics for disaster response and recovery through sentiment analysis	2018
	360	PubMed	McGovern SK, Blewer AL, Murray A, Leary M, Abella BS, Merchant RM.	Characterizing barriers to CPR training attainment using Twitter	2018
	361	PubMed	Trethewey SP.	'Cough CPR': Misinformation perpetuated by social media	2018
	362	WoS	Wang, Y; Taylor, JE	Coupling sentiment and human mobility in natural disasters: a Twitter-based study of the 2014 South Napa Earthquake	2018
	363	WoS	Wang, Y; Taylor, JE	Coupling sentiment and human mobility in natural disasters: a Twitter-based study of the 2014 South Napa Earthquake	2018
	364	scopus	Wang Y.; Taylor J.E.,"Wang, Yan	Coupling sentiment and human mobility in natural disasters: a Twitter-based study of the 2014 South Napa Earthquake,	2018
	365	PubMed	Quinn P.	Crisis Communication in Public Health Emergencies: The Limits of 'Legal Control' and the Risks for Harmful Outcomes in a Digital Age	2018
	366	PubMed	Beynon SJ, Chaturvedi S.	Datura intoxication in an adolescent male: A challenge in the Internet era	2018
	367	scopus	Mandavilli V.S.; Madamala N.,"Mandavilli, Venkata Sangameswar	Detection of natural disaster affected areas using R,	2018
	368	scopus	Mandavilli V.S.; Madamala N.,"Mandavilli, Venkata Sangameswar	Detection of natural disaster affected areas using R,	2018
	369	PubMed	Gallagher RJ, Reagan AJ, Danforth CM, Dodds PS.	Divergent discourse between protests and counter-protests: #BlackLivesMatter and #AllLivesMatter	2018
	370	PubMed	Pieters S, Van Achte T.	Embracing informal stakeholder conversations for evidence-based crisis response: Two work processes based on crisis intelligence	2018
	371	PubMed	Dover Y, Kelman G.	Emergence of online communities: Empirical evidence and theory	2018
	372	PubMed	Bennett D.	Emergency preparedness collaboration on Twitter	2018
	373	PubMed	Ekenga CC, McElwain CA, Sprague N.	Examining Public Perceptions about Lead in School Drinking Water: A Mixed-Methods Analysis of Twitter Response to an Environmental Health Hazard	2018
	374	scopus	Shivarkar P.; Wei W.,"Shivarkar, Pratik	Exploit social relations in sentiment analysis of social media content for disaster management,	2018
	375	scopus	Mizuka K.; Suzuki Y.; Nadamoto A.,"Mizuka, Keiichi	Extracting Japanese behavioral facilitation tweet in disaster situations,	2018
	376	scopus	Lai C.-H.; Tang T.,"Lai, Chih-Hui	From information behaviors to disaster preparedness: Navigating individuals' general and disaster curation in U.S., China, and Australia,	2018
	377	WoS	Lai, CH; Tang, T	From information behaviors to disaster preparedness: Navigating individuals' general and disaster curation in US, China, and Australia	2018
	378	PubMed	Eckert S, Sopory P, Day A, Wilkins L, Padgett D, Novak J, Noyes J, Allen T, Alexander N, Vanderford M, Gamhewage G.	Health-Related Disaster Communication and Social Media: Mixed-Method Systematic Review	2018
	379	PubMed	Acosta JD, Burgette L, Chandra A, Eisenman DP, Gonzalez I, Varda D, Xenakis L.	How Community and Public Health Partnerships Contribute to Disaster Recovery and Resilience	2018
	380	PubMed	Walker S, Kennedy A, Vassilev I, Rogers A.	How do people with long-term mental health problems negotiate relationships with network members at times of crisis?	2018
	381	WoS	Walker, S; Kennedy, A; Vassilev, I; Rogers, A	How do people with long-term mental health problems negotiate relationships with network members at times of crisis?	2018
	382	scopus	Walker S.; Kennedy A.; Vassilev I.; Rogers A.,"Walker, Sandra	How do people with long-term mental health problems negotiate relationships with network members at times of crisis?,	2018
	383	scopus	Metaxa-Kakavouli D.; Maas P.; Aldrich D.P.,"Metaxa-Kakavouli, Danaë	How social ties influence hurricane evacuation behavior,	2018
	384	WoS	Xiao, Y; Cauberghe, V; Hudders, L	Humour as a double-edged sword in response to crises versus rumours: The effectiveness of humorously framed crisis response messages on social media	2018
	385	PubMed	Fussell E, Delp L, Riley K, Chávez S, Valenzuela A Jr.	Implications of Social and Legal Status on Immigrants' Health in Disaster Zones	2018
	386	WoS	Dong, RS; Li, LB; Zhang, QP; Cai, GY	Information Diffusion on Social Media During Natural Disasters	2018
	387	scopus	Dong R.; Li L.; Zhang Q.; Cai G.,"Dong, Rongsheng	Information Diffusion on Social Media during Natural Disasters,	2018
	388	PubMed	Chung A, Battaglioli N, Lin M, Sherbino J.	JGME-ALiEM Hot Topics in Medical Education: An Analysis of a Virtual Discussion on Resident Well-Being	2018
	389	PubMed	Lee A, Brude S, Berry MD Thomson Reuters Accelus..	Long-Term Care: Facility Quality and Safety	2018
	390	PubMed	Orui M, Nakajima S, Takebayashi Y, Ito A, Momoi M, Maeda M, Yasumura S, Ohto H.	Mental Health Recovery of Evacuees and Residents from the Fukushima Daiichi Nuclear Power Plant Accident after Seven Years-Contribution of Social Network and a Desirable Lifestyle	2018
	391	WoS	Orui, M; Nakajima, S; Takebayashi, Y; Ito, A; Momoi, M; Maeda, M; Yasumura, S; Ohto, H	Mental Health Recovery of Evacuees and Residents from the Fukushima Daiichi Nuclear Power Plant Accident after Seven Years-Contribution of Social Network and a Desirable Lifestyle	2018
	392	scopus	Orui M.; Nakajima S.; Takebayashi Y.; Ito A.; Momoi M.; Maeda M.; Yasumura S.; Ohto H.,"Orui, Masatsugu	Mental health recovery of evacuees and residents from the fukushima daiichi nuclear power plant accident after seven years—contribution of social network and a desirable lifestyle,	2018
	393	WoS	Ragini, JR; Anand, PMR; Bhaskar, V	Mining crisis information: A strategic approach for detection of people at risk through social media analysis	2018
	394	scopus	Rexiline Ragini J.; Rubesh Anand P.M.; Bhaskar V.,"Rexiline Ragini, J.	Mining crisis information: A strategic approach for detection of people at risk through social media analysis,	2018
	395	PubMed	Clemente PJ, Lozano-Tello A.	Model Driven Development Applied to Complex Event Processing for Near Real-Time Open Data	2018
	396	WoS	Tyshchuk, Y; Wallace, WA	Modeling Human Behavior on Social Media in Response to Significant Events	2018
	397	PubMed	Sneijder, P; Stinesen, B; Harmelink, M; Klarenbeek, A	Monitoring mobilization: a discursive psychological analysis of online mobilizing practices	2018
	398	PubMed	Mooijman M, Hoover J, Lin Y, Ji H, Dehghani M.	Moralization in social networks and the emergence of violence during protests	2018
	399	WoS	Lee, JS; Nerghes, A	Refugee or Migrant Crisis? Labels, Perceived Agency, and Sentiment Polarity in Online Discussions	2018
	400	WoS	Smith, KS; McCreadie, R; Macdonald, C; Ounis, I	Regional Sentiment Bias in Social Media Reporting During Crises	2018
	401	scopus	Smith K.S.; McCreadie R.; Macdonald C.; Ounis I.,"Smith, Karin Sim	Regional Sentiment Bias in Social Media Reporting During Crises,	2018
	402	scopus	Cavalcante J.B.; da-Silva-Junior G.B.; Almeida Bastos M.L.; Medeiros Costa M.E.; de Lima Santos A.; de Oliveira Maciel R.H.M.,"Cavalcante, Juliana Brito	Relationship network at a mobile urgent care service unit: Analysis of a work team,	2018
	403	PubMed	Hoskins F.	Response to article: "Social-media-enabled learning in emergency medicine: A case study of the growth, engagement and impact of a free open access medical education blog"	2018
	404	WoS	Öztürk, N; Ayvaz, S	Sentiment analysis on Twitter: A text mining approach to the Syrian refugee crisis	2018
	405	WoS	Xu, WA; Zhang, CC	Sentiment, richness, authority, and relevance model of information sharing during social Crises-the case of #MH370 tweets	2018
	406	scopus	Xu W.W.; Zhang C.,"Xu, Weiai	Sentiment, richness, authority, and relevance model of information sharing during social Crises—the case of #MH370 tweets,	2018
	407	WoS	Lambret, CV; Barki, E	Social media crisis management: Aligning corporate response strategies with stakeholders' emotions online	2018
	408	PubMed	Testa MA, Savoia E, Su M, Biddinger PD.	Social Media Learning Collaborative for Public Health Preparedness	2018
	409	scopus	Matei S.; Zhao L.; Kalyanam R.; Song C.,"Matei, Sorin	Social media modeling of human behavior in natural emergencies,	2018
	410	WoS	Stieglitz, S; Mirbabaie, M; Milde, M	Social Positions and Collective Sense-Making in Crisis Communication	2018
	411	WoS	Xuan, Q; Zhang, ZY; Fu, CB; Hu, HX; Filkov, V	Social Synchrony on Complex Networks	2018
	412	scopus	Xuan Q.; Zhang Z.-Y.; Fu C.; Hu H.-X.; Filkov V.,"Xuan, Qi	Social Synchrony on Complex Networks,	2018
	413	PubMed	Carley S, Beardsell I, May N, Crowe L, Baombe J, Grayson A, Carden R, Liebig A, Gray C, Fisher R, Horner D, Howard L, Body R.	Social-media-enabled learning in emergency medicine: a case study of the growth, engagement and impact of a free open access medical education blog	2018
	414	PubMed	Gruebner O, Lowe SR, Sykora M, Shankardass K, Subramanian SV, Galea S.	Spatio-Temporal Distribution of Negative Emotions in New York City After a Natural Disaster as Seen in Social Media	2018
	415	WoS	Gruebner, O; Lowe, SR; Sykora, M; Shankardass, K; Subramanian, SV; Galea, S	Spatio-Temporal Distribution of Negative Emotions in New York City After a Natural Disaster as Seen in Social Media	2018
	416	WoS	Gruebner, O; Lowe, SR; Sykora, M; Shankardass, K; Subramanian, SV; Galea, S	Spatio-Temporal Distribution of Negative Emotions in New York City After a Natural Disaster as Seen in Social Media	2018
	417	scopus	Gruebner O.; Lowe S.R.; Sykora M.; Shankardass K.; Subramanian S.V.; Galea S.,"Gruebner, Oliver	Spatio-temporal distribution of negative emotions in New York city after a natural disaster as seen in social media,	2018
	418	scopus	Gruebner O.; Lowe S.R.; Sykora M.; Shankardass K.; Subramanian S.V.; Galea S.,"Gruebner, Oliver	Spatio-temporal distribution of negative emotions in New York city after a natural disaster as seen in social media,	2018
	419	PubMed	Guth DW.	Still wary of the Web? The evolution of state emergency management agency Web sites 2008-2017	2018
	420	PubMed	Lwin MO, Lu J, Sheldenkar A, Schulz PJ.	Strategic Uses of Facebook in Zika Outbreak Communication: Implications for the Crisis and Emergency Risk Communication Model	2018
	421	WoS	Patmanidis, A; Mehrotra, S; Mamdani, M; Sukhera, J; Poonai, N	The Association of Publicized Suicides on Social Media and Emergency Department Visits for Suicidal Behavior in Children: A Population-based Time Series Analysis	2018
	422	PubMed	Tsvetkova M, Wagner C, Mao A.	The emergence of inequality in social groups: Network structure and institutions affect the distribution of earnings in cooperation games	2018
	423	scopus	Toujani R.; Chaabani Y.; Dhouioui Z.; Bouali H.,"Toujani, Radhia	The next generation of disaster management and relief planning: Immersive analytics based approach,	2018
	424	PubMed	Henriquez-Coronel, P; Barredo-Ibanez, D; Trampuz, JP	The role of media and emotions in crisis communication due to natural disasters. An experimental study about Twitter, Facebook and ELCOMERCIO.com during the 2016 earthqueake in Ecuador	2018
	425	scopus	Mukkamala A.; Beck R.,"Mukkamala, Alivelu	The role of social media for collective behaviour development in response to natural disasters,	2018
	426	WoS	Zhai, XT; Luo, QJ	The secondary crisis communication of Occupy Central on Weibo: A response to Denis Tolkach	2018
	427	WoS	Gunessee, S; Subramanian, N; Roscoe, S; Ramanathan, J	The social preferences of local citizens and spontaneous volunteerism during disaster relief operations*	2018
	428	scopus	Gunessee S.; Subramanian N.; Roscoe S.; Ramanathan J.,"Gunessee, Saileshsingh	The social preferences of local citizens and spontaneous volunteerism during disaster relief operations,	2018
	429	PubMed	Martinez R, Rogers AD, Numanoglu A, Rode H.	The value of WhatsApp communication in paediatric burn care	2018
	430	PubMed	Cass KS.	Twitter helped me decide that I'm not for resuscitation	2018
	431	WoS	Gul, S; Shah, TA; Ahad, M; Mubashir, M; Ahmad, S; Gul, M; Sheikh, S	Twitter sentiments related to natural calamities Analysing tweets related to the Jammu and Kashmir floods of 2014	2018
	432	scopus	Gul S.; Shah T.A.; Ahad M.; Mubashir M.; Ahmad S.; Gul M.; Sheikh S.,"Gul, Sumeer	Twitter sentiments related to natural calamities Analysing tweets related to the Jammu and Kashmir floods of 2014,	2018
	433	WoS	Zhang, XA; Borden, J; Kim, S	Understanding publics' post-crisis social media engagement behaviors: An examination of antecedents and mediators	2018
	434	scopus	Prøitz L.,"Prøitz, Lin	Visual social media and affectivity: the impact of the image of Alan Kurdi and young people’s response to the refugee crisis in Oslo and Sheffield,	2018
	435	WoS	Proitz, L	Visual social media and affectivity: the impact of the image of Alan Kurdi and young people's response to the refugee crisis in Oslo and Sheffield	2018
	436	PubMed	Neill S, Roland D, Thompson M, Tavaré A, Lakhanpaul M.	Why are acute admissions to hospital of children under 5 years of age increasing in the UK?	2018
	437	PubMed	Oliveira MA, Brito EMN, Oliveira SS.	Work and health dialogues: analysis of interactive activity in Rio de Janeiro, Brazil, firefighters' blogs	2018
	438	PubMed	Rotondi L, Zuddas M, Marsella P, Rosati P.	A Facebook Page Created Soon After the Amatrice Earthquake for Deaf Adults and Children, Families, and Caregivers Provides an Easy Communication Tool and Social Satisfaction in Maxi-Emergencies	2019
	439	WoS	Mcphetres, J	A Perspective on the Relevance and Public Reception of Psychological Science	2019
	440	scopus	Karmegam D.; Ramamoorthy T.; Mappillairajan B.,"Karmegam, Dhivya	A Systematic Review of Techniques Employed for Determining Mental Health Using Social Media in Psychological Surveillance during Disasters,	2019
	441	WoS	Kusen, E; Strembeck, M	An analysis of emotion-exchange motifs in multiplex networks during emergency events	2019
	442	scopus	Kušen E.; Strembeck M.,"Kušen, Ema	An analysis of emotion-exchange motifs in multiplex networks during emergency events,	2019
	443	scopus	Vayansky I.; Kumar S.A.P.; Li Z.,"Vayansky, Ike	An Evaluation of Geotagged Twitter Data during Hurricane Irma Using Sentiment Analysis and Topic Modeling for Disaster Resilience,	2019
	444	scopus	Vayansky I.; Kumar S.A.P.; Li Z.,"Vayansky, Ike	An Evaluation of Geotagged Twitter Data during Hurricane Irma Using Sentiment Analysis and Topic Modeling for Disaster Resilience,	2019
	445	WoS	Zhang, XA; Shay, R	An Examination of Antecedents to Perceived Community Resilience in Disaster Postcrisis Communication	2019
	446	PubMed	Marques FB, Bettoni GN, de Brito B, de Brito KCT, Fermino MH, Ngajilo D, Peixoto Ramos AS, Dos Santos BGT, Stech MR, Watterson A, Cavalli LS.	An Online Survey of Occupational Hazards in Brazilian Aquaculture	2019
	447	PubMed	Zhang H, Wang F, Tang H, Dong Y.	An Optimization-Based Approach to Social Network Group Decision Making with an Application to Earthquake Shelter-Site Selection	2019
	448	WoS	Singh, N; Roy, N; Gangopadhyay, A	Analyzing The Emotions of Crowd For Improving The Emergency Response Services	2019
	449	WoS	Zhao, XY; Zhan, MQM	Appealing to the Heart: How Social Media Communication Characteristics Affected User's Liking Behavior During the Manchester Terrorist Attack	2019
	450	PubMed	Vinson CA, Clyne M, Cardoza N, Emmons KM.	Building capacity: a cross-sectional evaluation of the US Training Institute for Dissemination and Implementation Research in Health	2019
	451	PubMed	Behmen D, Marušić A, Puljak L.	Capacity building for knowledge translation: A survey about the characteristics and motivation of volunteer translators of Cochrane plain language summaries	2019
	452	scopus	Prabhakar K.R.,"Prabhakar, Kaila Rajesh	Climate change and twitter – An empirical analysis of environmental awareness and engagement,	2019
	453	scopus	Prabhakar K.R.,"Prabhakar, Kaila Rajesh	Climate change and twitter – An empirical analysis of environmental awareness and engagement,	2019
	454	scopus	Lee Y.-I.; Jin Y.,"Lee, Yen-I	Crisis Information Seeking and Sharing (CISS): Scale Development for Measuring Publics’ Communicative Behavior in Social-Mediated Public Health Crises,	2019
	455	scopus	Yoneda Y.; Suzuki Y.; Nadamoto A.,"Yoneda, Yoshiki	Detection of behavioral facilitation information in disaster situation,	2019
	456	WoS	Wang, Y; Taylor, JE	DUET: Data-Driven Approach Based on Latent Dirichlet Allocation Topic Modeling	2019
	457	scopus	Wang Y.; Taylor J.E.,"Wang, Yan	DUET: Data-Driven Approach Based on Latent Dirichlet Allocation Topic Modeling,	2019
	458	PubMed	Najafi Ghezeljeh T, Mohammad Aliha J, Haghani H, Javadi N.	Effect of education using the virtual social network on the knowledge and attitude of emergency nurses of disaster preparedness: A quasi-experiment study	2019
	459	PubMed	Frey S, Sumner RW.	Emergence of integrated institutions in a large population of self-governing communities	2019
	460	scopus	Anand G.; Kumar A.,"Anand, Gunjan	Emergence of technology in Indian society and social wellbeing of adolescent,	2019
	461	scopus	Khun N.H.; Zin T.T.; Yokota M.; Thant H.A.,"Khun, Nann Hwan	Emotion analysis of twitter users on natural disasters,	2019
	462	PubMed	Walkington Z, Pike G, Strathie A, Havard C, Harrison V, Ness H.	Entitlement to Tell on Police Facebook Sites	2019
	463	PubMed	Barnett I, Torous J.	Ethics, Transparency, and Public Health at the Intersection of Innovation and Facebook's Suicide Prevention Efforts	2019
	464	PubMed	Durojaiye AB, Levin S, Toerper M, Kharrazi H, Lehmann HP, Gurses AP.	Evaluation of multidisciplinary collaboration in pediatric trauma care using EHR data	2019
	465	scopus	Mirbabaie M.; Bunker D.; Deubel A.; Stieglitz S.,"Mirbabaie, Milad	Examining convergence behaviour during crisis situations in social media - a case study on the Manchester Bombing 2017,	2019
	466	WoS	Ma, J; Tse, YK; Wang, XJ; Zhang, M	Examining customer perception and behaviour through social media research - An empirical study of the United Airlines overbooking crisis	2019
	467	WoS	Stone, CB; Jay, ACV	From the individual to the collective: The emergence of a psychological approach to collective memory	2019
	468	scopus	Stone C.B.; Jay A.C.V.,"Stone, Charles B.	From the individual to the collective: The emergence of a psychological approach to collective memory,	2019
	469	WoS	Reynard, D; Shirgaokar, M	Harnessing the power of machine learning: Can Twitter data be useful in guiding resource allocation decisions during a natural disaster?	2019
	470	WoS	Reynard, D; Shirgaokar, M	Harnessing the power of machine learning: Can Twitter data be useful in guiding resource allocation decisions during a natural disaster?	2019
	471	scopus	Reynard D.; Shirgaokar M.,"Reynard, Darcy	Harnessing the power of machine learning: Can Twitter data be useful in guiding resource allocation decisions during a natural disaster?,	2019
	472	WoS	Liu, BF; Xu, SF; Lim, JR; Egnoto, M	How publics' active and passive communicative behaviors affect their tornado responses: An integration of STOPS and SMCC	2019
	473	scopus	Liu B.F.; Xu S.; Rhys Lim J.; Egnoto M.,"Liu, Brooke Fisher	How publics’ active and passive communicative behaviors affect their tornado responses: An integration of STOPS and SMCC,	2019
	474	scopus	Premamayudu B.; Subbarao P.; VenkataRao K.,"Premamayudu, B.	Identification of natural disaster affected area precise location based on tweets,	2019
	475	scopus	Premamayudu B.; Subbarao P.; VenkataRao K.,"Premamayudu, B.	Identification of natural disaster affected area precise location based on tweets,	2019
	476	PubMed	Sano Y, Takayasu H, Havlin S, Takayasu M.	Identifying long-term periodic cycles and memories of collective emotion in online social media	2019
	477	WoS	Lingo, EL; Elmes, MB	Institutional Preservation Work at a Family Business in Crisis: Micro-processes, Emotions, and Nonfamily Members	2019
	478	scopus	Lingo E.L.; Elmes M.B.,"Lingo, Elizabeth Long	Institutional Preservation Work at a Family Business in Crisis: Micro-processes, Emotions, and Nonfamily Members,	2019
	479	WoS	Yabe, T; Ukkusuri, SV	Integrating information from heterogeneous networks on social media to predict post-disaster returning behavior	2019
	480	scopus	Yabe T.; Ukkusuri S.V.,"Yabe, Takahiro	Integrating information from heterogeneous networks on social media to predict post-disaster returning behavior,	2019
	481	scopus	,"","","https://www.scopus.com/inward/record.uri?eid=2-s2.0-85127065058&doi=10.13366%2fj.dik.2019.04.071&partnerID=40&md5=6525592d687076521e55a305efad976a"	Literature Review on User Information Seeking Behavior in Emergencies; [用户应急信息搜寻行为研究评述],	2019
	482	WoS	Wang, SH; Li, ZM; Wang, YH; Zhang, Q	Machine Learning Methods to Predict Social Media Disaster Rumor Refuters	2019
	483	scopus	Wang S.; Li Z.; Wang Y.; Zhang Q.,"Wang, Shihang	Machine learning methods to predict social media disaster rumor refuters,	2019
	484	PubMed	Thompson RR, Holman EA, Silver RC.	Media Coverage, Forecasted Posttraumatic Stress Symptoms, and Psychological Responses Before and After an Approaching Hurricane	2019
	485	PubMed	Ayers JW, Nobles AL, Dredze M.	Media Trends for the Substance Abuse and Mental Health Services Administration 800-662-HELP Addiction Treatment Referral Services After a Celebrity Overdose	2019
	486	WoS	McKeon, G; Steel, Z; Wells, R; Newby, JM; Hadzi-Pavlovic, D; Vancampfort, D; Rosenbaum, S	Mental health informed physical activity for first responders and their support partner: a protocol for a stepped-wedge evaluation of an online, codesigned intervention	2019
	487	scopus	Fuadvy M.J.; Ibrahim R.,"Fuadvy, Muhammad Jauharul	Multilingual Sentiment Analysis on Social Media Disaster Data,	2019
	488	PubMed	Lebowitz A, Tachikawa H, Aiba M, Okamoto Y, Takahashi S, Nemoto K, Arai T.	Post-flood social support networks and morbidity in Jôsô City, Japan	2019
	489	PubMed	Liu X, Liu X, Sun J, Yu NX, Sun B, Li Q, Zhu T.	Proactive Suicide Prevention Online (PSPO): Machine Identification and Crisis Management for Chinese Social Media Users With Suicidal Thoughts and Behaviors	2019
	490	WoS	Liu, XY; Liu, XQ; Sun, JM; Yu, NX; Sun, BL; Li, Q; Zhu, TS	Proactive Suicide Prevention Online (PSPO): Machine Identification and Crisis Management for Chinese Social Media Users With Suicidal Thoughts and Behaviors	2019
	491	scopus	Liu X.; Liu X.; Sun J.; Yu N.X.; Sun B.; Li Q.; Zhu T.,"Liu, Xingyun	Proactive suicide prevention online (PSPO): Machine identification and crisis management for Chinese social media users with suicidal thoughts and behaviors,	2019
	492	PubMed	Murthy BP, Krishna N, Jones T, Wolkin A, Avchen RN, Vagi SJ.	Public Health Emergency Risk Communication and Social Media Reactions to an Errant Warning of a Ballistic Missile Threat - Hawaii, January 2018	2019
	493	PubMed	Irwin AN, Stewart OC, Nguyen VQ, Bzowyckyj AS.	Public perception of pharmacist-prescribed self-administered non-emergency hormonal contraception: An analysis of online social discourse	2019
	494	PubMed	Knoth LK, Ruback RB.	Reporting Crimes to the Police Depends on Relationship Networks: Effects of Ties Among Victims, Advisors, and Offenders	2019
	495	WoS	Stanton, RR; Duran-Stanton, AM	Responder Communications in Disaster: Is Less Really More?	2019
	496	PubMed	Margetts H, Dorobantu C.	Rethink government with AI	2019
	497	PubMed	Khan Y, Tracey S, O'Sullivan T, Gournis E, Johnson I.	Retiring the Flip Phones: Exploring Social Media Use for Managing Public Health Incidents	2019
	498	PubMed	Huang X, Jin H, Zhang Y.	Risk assessment of earthquake network public opinion based on global search BP neural network	2019
	499	WoS	Tian, Y; Ding, XJ	Rumor spreading model with considering debunking behavior in emergencies	2019
	500	scopus	Tian Y.; Ding X.,"Tian, Yong	Rumor spreading model with considering debunking behavior in emergencies,	2019
	501	scopus	Hassan S.Z.; Ahmad K.; Al-Fuqaha A.; Conci N.,"Hassan, Syed Zohaib	Sentiment analysis from images of natural disasters,	2019
	502	scopus	Kaufhold M.-A.; Schmidt A.; Seifert F.; Riebe T.; Reuter C.,"Kaufhold, Marc-André	SentiNet: Twitter-based approach for combined network and sentiment analysis in disaster situations; [SentiNet: Twitter-basierter Ansatz zur kombinierten Netzwerk- und Stimmungsanalyse in Katastrophenlagen],	2019
	503	WoS	Trudel-Fitzgerald, C; Poole, EM; Sood, AK; Okereke, OI; Kawachi, I; Kubzansky, LD; Tworoger, SS	Social Integration, Marital Status, and Ovarian Cancer Risk: A 20-Year Prospective Cohort Study	2019
	504	WoS	Yang, TF; Xie, JB; Li, GQ; Mou, NX; Li, ZY; Tian, CZ; Zhao, J	Social Media Big Data Mining and Spatio-Temporal Analysis on Public Emotions for Disaster Mitigation	2019
	505	scopus	Yang T.; Xie J.; Li G.; Mou N.; Li Z.; Tian C.; Zhao J.,"Yang, Tengfei	Social media big data mining and spatio-temporal analysis on public emotions for disaster mitigation,	2019
	506	scopus	Ramakrishnan T.; Ngamassi L.; Rahman S.,"Ramakrishnan, Thiagarajan	Social media in disaster management: Exploring the information exchange behavior in the underserved communities,	2019
	507	PubMed	Leone M, Lapucci E, De Sario M, Davoli M, Farchi S, Michelozzi P.	Social network analysis to characterize women victims of violence	2019
	508	scopus	Park J.,"Park, Jin	Social networks and leadership emergence,	2019
	509	PubMed	Dhand A, Luke D, Lang C, Tsiaklides M, Feske S, Lee JM.	Social networks and risk of delayed hospital arrival after acute stroke	2019
	510	WoS	Hernandez, EM; Pullen, E; Brauer, J	Social networks and the emergence of health inequalities following a medical advance: Examining prenatal H1N1 vaccination decisions	2019
	511	scopus	Hernandez E.M.; Pullen E.; Brauer J.,"Hernandez, Elaine M.	Social networks and the emergence of health inequalities following a medical advance: Examining prenatal H1N1 vaccination decisions,	2019
	512	PubMed	Kilgo DK, Yoo J, Johnson TJ.	Spreading Ebola Panic: Newspaper and Social Media Coverage of the 2014 Ebola Health Crisis	2019
	513	scopus	Ma Y.; Li L.; Zhang H.,"Ma, Yaping	Study on evacuation behaviors of primary school pupils considering social relations; [考虑社会关系影响的小学生疏散行为研究],	2019
	514	WoS	Hall, BJ; Xiong, YX; Yip, PSY; Lao, CK; Shi, W; Sou, EKL; Chang, K; Wang, L; Lam, AIF	The association between disaster exposure and media use on post-traumatic stress disorder following Typhoon Hato in Macao, China	2019
	515	PubMed	Gallagher HC, Block K, Gibbs L, Forbes D, Lusher D, Molyneaux R, Richardson J, Pattison P, MacDougall C, Bryant RA.	The effect of group involvement on post-disaster mental health: A longitudinal multilevel analysis	2019
	516	WoS	Gallagher, HC; Block, K; Gibbs, L; Forbes, D; Lusher, D; Molyneaux, R; Richardson, J; Pattison, P; MacDougall, C; Bryant, RA	The effect of group involvement on post-disaster mental health: A longitudinal multilevel analysis	2019
	517	scopus	Samuels R.; Taylor J.E.,"Samuels, Rachel	The Impact of Geographic Scale on Identifying Different Social Media Behavior Extremes in Crisis Research,	2019
	518	PubMed	Locke J, Shih W, Kang-Yi CD, Caramanico J, Shingledecker T, Gibson J, Frederick L, Mandell DS.	The impact of implementation support on the use of a social engagement intervention for children with autism in public schools	2019
	519	WoS	Bakker, MH; van Bommel, M; Kerstholt, JH; Giebels, E	The interplay between governmental communications and fellow citizens' reactions via twitter: Experimental results of a theoretical crisis in the Netherlands	2019
	520	scopus	Goel A.; Chakraborty M.; Biswas S.K.,"Goel, Akanksha	The role of social media in crisis situation management: A survey,	2019
	521	PubMed	Dawes A.	The struggle for Via Bologna street market: crisis, racial denial and speaking back to power in Naples Italy	2019
	522	PubMed	Geschke D, Lorenz J, Holtz P.	The triple-filter bubble: Using agent-based modelling to test a meta-theoretical framework for the emergence of filter bubbles and echo chambers	2019
	523	PubMed	Zhou M, Qu S, Zhao L, Kong N, Campy KS, Wang S.	Trust collapse caused by the Changsheng vaccine crisis in China	2019
	524	WoS	Meadows, CW; Meadows, CZ; Tang, L; Liu, WL	Unraveling Public Health Crises Across Stages: Understanding Twitter Emotions and Message Types During the California Measles Outbreak	2019
	525	scopus	Meadows C.W.; Meadows C.Z.; Tang L.; Liu W.,"Meadows, Charles W.	Unraveling Public Health Crises Across Stages: Understanding Twitter Emotions and Message Types During the California Measles Outbreak,	2019
	526	PubMed	PubMed	Use of Social Media by Emergency Physicians	2019
	527	PubMed	Dungarwalla M, Chapireau D, Bentley R.	Use of WhatsApp in an oral and maxillofacial surgery department at a major trauma centre and its role during major incidents: our experience	2019
	528	PubMed	Jones NM, Brymer M, Silver RC.	Using Big Data to Study the Impact of Mass Violence: Opportunities for the Traumatic Stress Field	2019
	529	WoS	Han, XH; Wang, JL	Using Social Media to Mine and Analyze Public Sentiment during a Disaster: A Case Study of the 2018 Shouguang City Flood in China	2019
	530	scopus	Han X.; Wang J.,"Han, Xuehua	Using social media to mine and analyze public sentiment during a disaster: A case study of the 2018 Shouguang city flood in China,	2019
	531	PubMed	Martin-Shields CP.	When information becomes action: drivers of individuals' trust in broadcast versus peer-to-peer information in disaster response	2019
	532	PubMed	Vos SC, Sutton J, Gibson CB, Butts CT.	#Ebola: Emergency Risk Messages on Social Media	2020
	533	PubMed	Noar SM, Austin L.	(Mis)communicating about COVID-19: Insights from Health and Crisis Communication	2020
	534	PubMed	Galtier J, Rivière E.	[Health crisis and reflexive crisis: The medical perspective in times of epidemic]	2020
	535	PubMed	Ng WM, Cheung K.	A feasibility study of a WhatsApp-delivered Transtheoretical Model-based intervention to promote healthy eating habits for firefighters in Hong Kong: a cluster randomized controlled trial	2020
	536	WoS	Kim, J; Park, H	A framework for understanding online group behaviors during a catastrophic event	2020
	537	PubMed	Evans JC, Liechti JI, Boatman B, König B.	A natural catastrophic turnover event: individual sociality matters despite community resilience in wild house mice	2020
	538	PubMed	Wan J, Huang Y, Aljaafreh AAHA, Dong D, Cong Y, Lin J, Chen H.	A Novel Approach Using Social Media to Solve Medical Ethical Dilemmas and Legal Risks in the Emergencies of COVID-19	2020
	539	PubMed	Karmegam D, Ramamoorthy T, Mappillairajan B.	A Systematic Review of Techniques Employed for Determining Mental Health Using Social Media in Psychological Surveillance During Disasters	2020
	540	WoS	Karmegam, D; Ramamoorthy, T; Mappillairajan, B	A Systematic Review of Techniques Employed for Determining Mental Health Using Social Media in Psychological Surveillance During Disasters	2020
	541	PubMed	Lai D, Wang D, Calvano J, Raja AS, He S.	Addressing immediate public coronavirus (COVID-19) concerns through social media: Utilizing Reddit's AMA as a framework for Public Engagement with Science	2020
	542	PubMed	Grow A, Perrotta D, Del Fava E, Cimentada J, Rampazzo F, Gil-Clavel S, Zagheni E.	Addressing Public Health Emergencies via Facebook Surveys: Advantages, Challenges, and Practical Considerations	2020
	543	scopus	Chen X.; Chen S.; Mao J.; Li G.,"Chen, Xi	Affective and cognitive features of comments added by forwarders in Sina Weibo during disasters,	2020
	544	WoS	Kim, J; Lee, S	An emerging online social network and disaster-induced collective stress	2020
	545	WoS	Martín, Y	Analysis of hurricane-induced population spatial mobility through geospatial digital shadows derived from Twitter	2020
	546	scopus	Martín Y.,"Martín, Yago	Analysis of hurricane-induced population spatial mobility through geospatial digital shadows derived from Twitter; [Análisis de la movilidad espacial de la población asociada a huracanes a partir de la sombra digital geoespacial derivada de Twitter],	2020
	547	PubMed	Clavier T, Popoff B, Selim J, Beuzelin M, Roussel M, Compere V, Veber B, Besnier E.	Association of Social Network Use With Increased Anxiety Related to the COVID-19 Pandemic in Anesthesiology, Intensive Care, and Emergency Medicine Teams: Cross-Sectional Web-Based Survey Study	2020
	548	WoS	Clavier, T; Popoff, B; Selim, J; Beuzelin, M; Roussel, M; Compere, V; Veber, B; Besnier, E	Association of Social Network Use With Increased Anxiety Related to the COVID-19 Pandemic in Anesthesiology, Intensive Care, and Emergency Medicine Teams: Cross-Sectional Web-Based Survey Study	2020
	549	scopus	Clavier T.; Popoff B.; Selim J.; Beuzelin M.; Roussel M.; Compere V.; Veber B.; Besnier E.,"Clavier, Thomas	Association of social network use with increased anxiety related to the COVID-19 pandemic in anesthesiology, intensive care, and emergency medicine teams: Cross-sectional web-based survey study,	2020
	550	PubMed	Hamlin M, Steingrimsson S, Cohen I, Bero V, Bar-Tl A, Adini B.	Attitudes of the Public to Receiving Medical Care during Emergencies through Remote Physician-Patient Communications	2020
	551	PubMed	Nguyen VX, Xiao G, Zhou J, Li G, Li B.	Bias in social interactions and emergence of extremism in complex social networks	2020
	552	PubMed	Chu H, Yang JZ.	Building disaster resilience using social messaging networks: the WeChat community in Houston, Texas, during Hurricane Harvey	2020
	553	PubMed	Lopez T.	Building Local Health Department COVID-19 Emergency and Risk Communications Capacity	2020
	554	PubMed	Balikuddembe JK, Reinhardt JD.	Can Digitization of Health Care Help Low-Resourced Countries Provide Better Community-Based Rehabilitation Services?	2020
	555	PubMed	Raccanello D, Hall R, Burro R.	Can emojis mean Earthquake?	2020
	556	PubMed	Chan JL, Purohit H.	Challenges to Transforming Unconventional Social Media Data into Actionable Knowledge for Public Health Systems During Disasters	2020
	557	WoS	Hasegawa, S; Suzuki, T; Yagahara, A; Kanda, R; Aono, T; Yajima, K; Ogasawara, K	Changing Emotions About Fukushima Related to the Fukushima Nuclear Power Station Accident-How Rumors Determined People's Attitudes: Social Media Sentiment Analysis	2020
	558	WoS	Hasegawa, S; Suzuki, T; Yagahara, A; Kanda, R; Aono, T; Yajima, K; Ogasawara, K	Changing Emotions About Fukushima Related to the Fukushima Nuclear Power Station Accident-How Rumors Determined People's Attitudes: Social Media Sentiment Analysis	2020
	559	scopus	Hasegawa S.; Suzuki T.; Yagahara A.; Kanda R.; Aono T.; Yajima K.; Ogasawara K.,"Hasegawa, Shin	Changing emotions about fukushima related to the fukushima nuclear power station accident-how rumors determined people's attitudes: Social media sentiment analysis,	2020
	560	scopus	Pamukcu D.; Zobel C.W.; Arnette A.,"Pamukcu, Duygu	Characterizing social community structures in emergency shelter planning,	2020
	561	WoS	Xu, XH; Zhang, QH; Chen, XH	Consensus-based non-cooperative behaviors management in large-group emergency decision-making considering experts' trust relations and preference risks	2020
	562	PubMed	Barton J, Round J.	Continuing the conversation - Free Open Access Meducation (FOAM)	2020
	563	PubMed	Safarnejad L, Xu Q, Ge Y, Krishnan S, Bagarvathi A, Chen S.	Contrasting Misinformation and Real-Information Dissemination Network Structures on Social Media During a Health Emergency	2020
	564	PubMed	Cheng P, Xia G, Pang P, Wu B, Jiang W, Li YT, Wang M, Ling Q, Chang X, Wang J, Dai X, Lin X, Bi X.	COVID-19 Epidemic Peer Support and Crisis Intervention Via Social Media	2020
	565	WoS	Cheng, P; Xia, GH; Pang, P; Wu, B; Jiang, W; Li, YT; Wang, M; Ling, Q; Chang, XY; Wang, JH; Dai, XC; Lin, XJ; Bi, XT	COVID-19 Epidemic Peer Support and Crisis Intervention Via Social Media	2020
	566	scopus	Cheng P.; Xia G.; Pang P.; Wu B.; Jiang W.; Li Y.-T.; Wang M.; Ling Q.; Chang X.; Wang J.; Dai X.; Lin X.; Bi X.,"Cheng, Pu	COVID-19 Epidemic Peer Support and Crisis Intervention Via Social Media,	2020
	567	PubMed	Sutton J, Renshaw SL, Butts CT.	COVID-19: Retransmission of official communications in an emerging pandemic	2020
	568	scopus	Grace R.,"Grace, Rob	Crisis social media data labeled for storm-related information and toponym usage,	2020
	569	WoS	Imran, AS; Daudpota, SM; Kastrati, Z; Batra, R	Cross-Cultural Polarity and Emotion Detection Using Sentiment Analysis and Deep Learning on COVID-19 Related Tweets	2020
	570	scopus	Imran A.S.; Daudpota S.M.; Kastrati Z.; Batra R.,"Imran, Ali Shariq	Cross-cultural polarity and emotion detection using sentiment analysis and deep learning on covid-19 related tweets,	2020
	571	scopus	Duan J.; Zhai W.; Cheng C.,"Duan, Jiexiong	Crowd detection in mass gatherings based on social media data: A case study of the 2014 shanghai new year’s eve stampede,	2020
	572	PubMed	Duan J, Zhai W, Cheng C.	Crowd Detection in Mass Gatherings Based on Social Media Data: A Case Study of the 2014 Shanghai New Year's Eve Stampede	2020
	573	WoS	Duan, JX; Zhai, WX; Cheng, CQ	Crowd Detection in Mass Gatherings Based on Social Media Data: A Case Study of the 2014 Shanghai New Year's Eve Stampede	2020
	574	PubMed	Xiong J, Hswen Y, Naslund JA.	Digital Surveillance for Monitoring Environmental Health Threats: A Case Study Capturing Public Opinion from Twitter about the 2019 Chennai Water Crisis	2020
	575	PubMed	Ting DSW, Carin L, Dzau V, Wong TY.	Digital technology and COVID-19	2020
	576	PubMed	Pomeroy C, Bond RM, Mucha PJ, Cranmer SJ.	Dynamics of social network emergence explain network evolution	2020
	577	PubMed	Sonekar HB, Ponnaiah M.	Emergence of Coronavirus (COVID-19) Outbreak: Anthropological and Social Science Perspectives	2020
	578	PubMed	Wessely S.	Emergency preparedness and response	2020
	579	PubMed	Fan C, Jiang Y, Mostafavi A.	Emergent social cohesion for coping with community disruptions in disasters	2020
	580	PubMed	Fan C, Jiang Y, Mostafavi A.	Emergent social cohesion for coping with community disruptions in disasters	2020
	581	WoS	Yeo, SL; Pang, A; Cheong, M; Yeo, JQ	Emotions in Social Media: An Analysis of Tweet Responses to MH370 Search Suspension Announcement	2020
	582	scopus	Yeo S.L.; Pang A.; Cheong M.; Yeo J.Q.,"Yeo, Su Lin	Emotions in Social Media: An Analysis of Tweet Responses to MH370 Search Suspension Announcement,	2020
	583	scopus	Shaikh S.; Ravi K.; Gallicano T.; Brunswick M.; Aleshire B.; El-Tayeby O.; Levens S.,"Shaikh, Samira	EmoVis – An Interactive Visualization Tool to Track Emotional Trends During Crisis Events,	2020
	584	PubMed	Ratzan SC, Sommariva S, Rauh L.	Enhancing global health communication during a crisis: lessons from the COVID-19 pandemic	2020
	585	WoS	Calder, K; D'Aeth, L; Turner, S; Begg, A; Veer, E; Scott, J; Fox, C	Evaluation of the All Right? Campaign's Facebook intervention post-disaster in Canterbury, New Zealand	2020
	586	WoS	Ma, XB; Liu, W; Zhou, XY; Qin, CX; Chen, Y; Xiang, YF; Zhang, XY; Zhao, M	Evolution of online public opinion during meteorological disasters	2020
	587	WoS	Su, Y; Xue, J; Liu, XQ; Wu, PJ; Chen, JX; Chen, C; Liu, TL; Gong, WG; Zhu, TS	Examining the Impact of COVID-19 Lockdown in Wuhan and Lombardy: A Psycholinguistic Analysis on Weibo and Twitter	2020
	588	scopus	Su Y.; Xue J.; Liu X.; Wu P.; Chen J.; Chen C.; Liu T.; Gong W.; Zhu T.,"Su, Yue	Examining the impact of covid-19 lockdown in Wuhan and Lombardy: A psycholinguistic analysis on weibo and twitter,	2020
	589	PubMed	Cheng S, Liu L, Li K.	Explaining the Factors Influencing the Individuals' Continuance Intention to Seek Information on Weibo during Rainstorm Disasters	2020
	590	PubMed	Nguyen TT, Criss S, Dwivedi P, Huang D, Keralis J, Hsu E, Phan L, Nguyen LH, Yardi I, Glymour MM, Allen AM, Chae DH, Gee GC, Nguyen QC.	Exploring U.S. Shifts in Anti-Asian Sentiment with the Emergence of COVID-19	2020
	591	scopus	Nguyen T.T.; Criss S.; Dwivedi P.; Huang D.; Keralis J.; Hsu E.; Phan L.; Nguyen L.H.; Yardi I.; Glymour M.M.; Allen A.M.; Chae D.H.; Gee G.C.; Nguyen Q.C.,"Nguyen, Thu T.	Exploring U.S. shifts in anti-Asian sentiment with the emergence of COVID-19,	2020
	592	WoS	Nguyen, TT; Criss, S; Dwivedi, P; Huang, DN; Keralis, J; Hsu, E; Phan, L; Nguyen, LH; Yardi, I; Glymour, MM; Allen, AM; Chae, DH; Gee, GC; Nguyen, QC	Exploring US Shifts in Anti-Asian Sentiment with the Emergence of COVID-19	2020
	593	PubMed	Clay LA, Ross AD.	Factors Associated with Food Insecurity Following Hurricane Harvey in Texas	2020
	594	PubMed	Lee J, Kim JW, Chock TM.	From Risk Butterflies to Citizens Engaged in Risk Prevention in the Zika Virus Crisis: Focusing on Personal, Societal and Global Risk Perceptions	2020
	595	WoS	Bhattacharya, C	Gatekeeping the Plenary Floor: Discourse Network Analysis as a Novel Approach to Party Control	2020
	596	scopus	Bhattacharya C.,"Bhattacharya, Caroline	Gatekeeping the plenary floor: Discourse network analysis as a novel approach to party control,	2020
	597	WoS	Meadows, CZ; Meadows, CW	He Will Never Walk Outside of a Prison Again: An Examination of Twitter Users' Responses to the Larry Nassar Case	2020
	598	PubMed	Glowacki EM, Taylor MA.	Health Hyperbolism: A Study in Health Crisis Rhetoric	2020
	599	WoS	Kirschenbaum, AA; Rapaport, C	Helping behavior by bystanders: Contrasting individual vs social contextual factors	2020
	600	scopus	Kirschenbaum A.A.; Rapaport C.,"Kirschenbaum, Alan Avi	Helping behavior by bystanders: Contrasting individual vs social contextual factors,	2020
	601	PubMed	Subbaraman N.	How #BlackInTheIvory put a spotlight on racism in academia	2020
	602	WoS	Zhao, XY; Zhan, MQ; Ma, L	How publics react to situational and renewing organizational responses across crises: Examining SCCT and DOR in social-mediated crises	2020
	603	PubMed	Sadiq AM, Ahn H, Choi YB.	Human Sentiment and Activity Recognition in Disaster Situations Using Social Media Images Based on Deep Learning	2020
	604	WoS	Sadiq, AM; Ahn, H; Choi, YB	Human Sentiment and Activity Recognition in Disaster Situations Using Social Media Images Based on Deep Learning	2020
	605	scopus	Sadiq A.M.; Ahn H.; Choi Y.B.,"Sadiq, Amin Muhammad	Human sentiment and activity recognition in disaster situations using social media images based on deep learning,	2020
	606	scopus	Grace R.,"Grace, Rob	Hyperlocal Toponym usage in storm-related social media,	2020
	607	PubMed	Agarwal A, Toshniwal D.	Identifying Leadership Characteristics from Social Media Data during Natural Hazards using Personality Traits	2020
	608	PubMed	Stephens KK.	Jumping in and Out of the Dirty Water… Learning from Stories while Doing Social Science	2020
	609	scopus	Xu X.-H.; Zhang Q.-H.,"Xu, Xuan-Hua	Management of non-cooperative behavior in consensus-based large group emergency decision-making in social network environment; [社会网络环境下基于共识的风险性大群体应急决策非合作行为管理研究],	2020
	610	PubMed	Savel RH, Shiloh AL, Saunders PC, Kupfer Y.	Mechanical Ventilation During the Coronavirus Disease 2019 Pandemic: Combating the Tsunami of Misinformation From Mainstream and Social Media	2020
	611	PubMed	Makino M, Kanie A, Nakajima A, Takebayashi Y.	Mental health crisis of Japanese health care workers under COVID-19	2020
	612	PubMed	Blair CS, Dunlap S, Tzen M, Castro CA, Goldbach JT, Holloway IW.	Mental Health, Sexual Orientation, and Perceived Social Network Support in Relation to Hazardous Alcohol Consumption Among Active Duty Military Men	2020
	613	scopus	Blair C.S.; Dunlap S.; Tzen M.; Castro C.A.; Goldbach J.T.; Holloway I.W.,"Blair, Cheríe S.	Mental Health, Sexual Orientation, and Perceived Social Network Support in Relation to Hazardous Alcohol Consumption Among Active Duty Military Men,	2020
	614	PubMed	Kolliakou A, Bakolis I, Chandran D, Derczynski L, Werbeloff N, Osborn DPJ, Bontcheva K, Stewart R.	Mental health-related conversations on social media and crisis episodes: a time-series regression analysis	2020
	615	WoS	Kolliakou, A; Bakolis, I; Chandran, D; Derczynski, L; Werbeloff, N; Osborn, DPJ; Bontcheva, K; Stewart, R	Mental health-related conversations on social media and crisis episodes: a time-series regression analysis	2020
	616	scopus	Kolliakou A.; Bakolis I.; Chandran D.; Derczynski L.; Werbeloff N.; Osborn D.P.J.; Bontcheva K.; Stewart R.,"Kolliakou, Anna	Mental health-related conversations on social media and crisis episodes: a time-series regression analysis,	2020
	617	WoS	Arguedas, M; Beita, J; Rodríguez, F; Umaña, J; Vaca, M	Migration Crisis in Colombia and Costa Rica from a Sentiment Analysis Perspective	2020
	618	WoS	Yantseva, V	Migration Discourse in Sweden: Frames and Sentiments in Mainstream and Social Media	2020
	619	scopus	Yantseva V.,"Yantseva, Victoria	Migration Discourse in Sweden: Frames and Sentiments in Mainstream and Social Media,	2020
	620	WoS	Yan, YW; Chen, JF; Wang, ZY	Mining public sentiments and perspectives from geotagged social media data for appraising the post-earthquake recovery of tourism destinations	2020
	621	PubMed	Kawchuk G, Hartvigsen J, Harsted S, Nim CG, Nyirö L.	Misinformation about spinal manipulation and boosting immunity: an analysis of Twitter activity during the COVID-19 crisis	2020
	622	PubMed	Sell TK, Hosangadi D, Trotochaud M.	Misinformation and the US Ebola communication crisis: analyzing the veracity and content of social media messages related to a fear-inducing infectious disease outbreak	2020
	623	WoS	Ranjit, YS; Lachlan, KA; Basaran, AMB; Snyder, LB; Houston, JB	Needing to know about the crisis back home: Disaster information seeking and disaster media effects following the 2015 Nepal earthquake among Nepalis living outside of Nepal	2020
	624	WoS	Ranjit, YS; Lachlan, KA; Basaran, AMB; Snyder, LB; Houston, JB	Needing to know about the crisis back home: Disaster information seeking and disaster media effects following the 2015 Nepal earthquake among Nepalis living outside of Nepal	2020
	625	scopus	Ranjit Y.S.; Lachlan K.A.; Basaran A.-M.B.; Snyder L.B.; Houston J.B.,"Ranjit, Yerina S.	Needing to know about the crisis back home: Disaster information seeking and disaster media effects following the 2015 Nepal earthquake among Nepalis living outside of Nepal,	2020
	626	scopus	Ranjit Y.S.; Lachlan K.A.; Basaran A.-M.B.; Snyder L.B.; Houston J.B.,"Ranjit, Yerina S.	Needing to know about the crisis back home: Disaster information seeking and disaster media effects following the 2015 Nepal earthquake among Nepalis living outside of Nepal,	2020
	627	PubMed	Ogle K, Roche C, Pourmand A.	On first-pass, twitter response is inferior to expectations	2020
	628	WoS	Ellis, WE; Dumas, TM; Forbes, LM	Physically Isolated but Socially Connected: Psychological Adjustment and Stress Among Adolescents During the Initial COVID-19 Crisis	2020
	629	scopus	Ellis W.E.; Dumas T.M.; Forbes L.M.,"Ellis, Wendy E.	Physically isolated but socially connected: Psychological adjustment and stress among adolescents during the initial COVID-19 crisis,	2020
	630	WoS	Tian, Y; Fan, R; Ding, XJ; Zhang, XX; Gan, T	Predicting Rumor Retweeting Behavior of Social Media Users in Public Emergencies	2020
	631	scopus	Tian Y.; Fan R.; Ding X.; Zhang X.; Gan T.,"Tian, Yong	Predicting Rumor Retweeting Behavior of Social Media Users in Public Emergencies,	2020
	632	WoS	Saha, K; Torous, J; Caine, ED; De Choudhury, M	Psychosocial Effects of the COVID-19 Pandemic: Large-scale Quasi-Experimental Study on Social Media	2020
	633	PubMed	Basch CH, Mohlman J, Hillyer GC, Garcia P.	Public Health Communication in Time of Crisis: Readability of On-Line COVID-19 Information	2020
	634	PubMed	Marfori MT, Campbell SL, Garvey K, McKeown S, Veitch M, Wheeler AJ, Borchers-Arriagada N, Johnston FH.	Public Health Messaging During Extreme Smoke Events: Are We Hitting the Mark?	2020
	635	PubMed	Yang Y, Su Y.	Public Voice via Social Media: Role in Cooperative Governance during Public Health Emergency	2020
	636	scopus	Fan C.; Farahmend H.; Mostafavi A.,"Fan, Chao	Rethinking infrastructure resilience assessment with human sentiment reactions on social media in disasters,	2020
	637	PubMed	Shi J, Hu X, Guo X, Lian C.	Risk Information Seeking Behavior in Disaster Resettlement: A Case Study of Ankang City, China	2020
	638	PubMed	van der Meer TGLA, Jin Y.	Seeking Formula for Misinformation Treatment in Public Health Crises: The Effects of Corrective Information Type and Source	2020
	639	scopus	Choirul Rahmadan M.; Nizar Hidayanto A.; Swadani Ekasari D.; Purwandari B.; Theresiawati,"Choirul Rahmadan, M	Sentiment Analysis and Topic Modelling Using the LDA Method related to the Flood Disaster in Jakarta on Twitter,	2020
	640	scopus	Choirul Rahmadan M.; Nizar Hidayanto A.; Swadani Ekasari D.; Purwandari B.; Theresiawati,"Choirul Rahmadan, M	Sentiment Analysis and Topic Modelling Using the LDA Method related to the Flood Disaster in Jakarta on Twitter,	2020
	641	PubMed	Shi W, Liu D, Yang J, Zhang J, Wen S, Su J.	Social Bots' Sentiment Engagement in Health Emergencies: A Topic-Based Analysis of the COVID-19 Pandemic Discussions on Twitter	2020
	642	PubMed	Shi W, Liu D, Yang J, Zhang J, Wen S, Su J.	Social Bots' Sentiment Engagement in Health Emergencies: A Topic-Based Analysis of the COVID-19 Pandemic Discussions on Twitter	2020
	643	WoS	Shi, W; Liu, DY; Yang, J; Zhang, J; Wen, SM; Su, J	Social Bots' Sentiment Engagement in Health Emergencies: A Topic-Based Analysis of the COVID-19 Pandemic Discussions on Twitter	2020
	644	WoS	Young, SD; Lee, SJ; Perez, H; Gill, N; Gelberg, L; Heinzerling, K	Social media as an emerging tool for reducing prescription opioid misuse risk factors	2020
	645	scopus	Young S.D.; Lee S.-J.; Perez H.; Gill N.; Gelberg L.; Heinzerling K.,"Young, Sean D.	Social media as an emerging tool for reducing prescription opioid misuse risk factors,	2020
	646	WoS	Deng, Q; Liu, Y; Liu, XD; Zhang, H; Deng, XL	Social Media Usage During Disasters: Exploring the Impact of Location and Distance on Online Engagement	2020
	647	PubMed	Zhao N, Zhou G.	Social Media Use and Mental Health during the COVID-19 Pandemic: Moderator Role of Disaster Stressor and Mediator Role of Negative Affect	2020
	648	WoS	Zhao, N; Zhou, GY	Social Media Use and Mental Health during the COVID-19 Pandemic: Moderator Role of Disaster Stressor and Mediator Role of Negative Affect	2020
	649	scopus	Zhao N.; Zhou G.,"Zhao, Nan	Social Media Use and Mental Health during the COVID-19 Pandemic: Moderator Role of Disaster Stressor and Mediator Role of Negative Affect,	2020
	650	PubMed	Muniz-Rodriguez K, Ofori SK, Bayliss LC, Schwind JS, Diallo K, Liu M, Yin J, Chowell G, Fung IC.	Social Media Use in Emergency Response to Natural Disasters: A Systematic Review With a Public Health Perspective	2020
	651	WoS	Hung, M; Lauren, E; Hon, ES; Birmingham, WC; Xu, J; Su, S; Hon, SD; Park, J; Dang, P; Lipsky, MS	Social Network Analysis of COVID-19 Sentiments: Application of Artificial Intelligence	2020
	652	scopus	Hung M.; Lauren E.; Hon E.S.; Birmingham W.C.; Xu J.; Su S.; Hon S.D.; Park J.; Dang P.; Lipsky M.S.,"Hung, Man	Social network analysis of COVID-19 sentiments: Application of artificial intelligence,	2020
	653	PubMed	Dai D, Wang R.	Space-Time Surveillance of Negative Emotions After Consecutive Terrorist Attacks in London	2020
	654	WoS	Dai, DJ; Wang, RX	Space-Time Surveillance of Negative Emotions after Consecutive Terrorist Attacks in London	2020
	655	WoS	Dai, DJ; Wang, RX	Space-Time Surveillance of Negative Emotions after Consecutive Terrorist Attacks in London	2020
	656	scopus	Dai D.; Wang R.,"Dai, Dajun	Space-time surveillance of negative emotions after consecutive terrorist attacks in London,	2020
	657	scopus	Karmegam D.; Mappillairaju B.,"Karmegam, Dhivya	Spatiooral distribution of negative emotions on Twitter during floods in Chennai, India, in 2015: A post hoc analysis,	2020
	658	scopus	Karmegam D.; Mappillairaju B.,"Karmegam, Dhivya	Spatiooral distribution of negative emotions on Twitter during floods in Chennai, India, in 2015: A post hoc analysis,	2020
	659	PubMed	Karmegam D, Mappillairaju B.	Spatio-temporal distribution of negative emotions on Twitter during floods in Chennai, India, in 2015: a post hoc analysis	2020
	660	PubMed	Karmegam D, Mappillairaju B.	Spatio-temporal distribution of negative emotions on Twitter during floods in Chennai, India, in 2015: a post hoc analysis	2020
	661	WoS	Karmegam, D; Mappillairaju, B	Spatio-temporal distribution of negative emotions on Twitter during floods in Chennai, India, in 2015: a post hoc analysis	2020
	662	WoS	Karmegam, D; Mappillairaju, B	Spatio-temporal distribution of negative emotions on Twitter during floods in Chennai, India, in 2015: a post hoc analysis	2020
	663	PubMed	Ofrin RH, Buddha N, Htike MM, Bhola AK, Bezbaruah S.	Strengthening risk communication systems for public health emergencies in the WHO South-East Asia Region	2020
	664	PubMed	Elmer T, Mepham K, Stadtfeld C.	Students under lockdown: Comparisons of students' social networks and mental health before and during the COVID-19 crisis in Switzerland	2020
	665	WoS	Elmer, T; Mepham, K; Stadtfeld, C	Students under lockdown: Comparisons of students' social networks and mental health before and during the COVID-19 crisis in Switzerland	2020
	666	scopus	Elmer T.; Mepham K.; Stadtfeld C.,"Elmer, Timon	Students under lockdown: Comparisons of students' social networks and mental health before and during the COVID-19 crisis in Switzerland,	2020
	667	WoS	Hou, QX; Han, M; Cai, ZP	Survey on Data Analysis in Social Media: A Practical Application Aspect	2020
	668	WoS	Li, SY; Liu, ZX; Li, YL	Temporal and spatial evolution of online public sentiment on emergencies	2020
	669	scopus	Li S.; Liu Z.; Li Y.,"Li, Shiyue	Temporal and spatial evolution of online public sentiment on emergencies,	2020
	670	PubMed	Savolainen I, Oksanen A, Kaakinen M, Sirola A, Miller BL, Paek HJ, Zych I.	The Association Between Social Media Use and Hazardous Alcohol Use Among Youths: A Four-Country Study	2020
	671	PubMed	Iglesias-Sánchez PP, Vaccaro Witt GF, Cabrera FE, Jambrino-Maldonado C.	The Contagion of Sentiments during the COVID-19 Pandemic Crisis: The Case of Isolation in Spain	2020
	672	PubMed	Adesegun OA, Binuyo T, Adeyemi O, Ehioghae O, Rabor DF, Amusan O, Akinboboye O, Duke OF, Olafimihan AG, Ajose O, Idowu AO, Abiodun O.	The COVID-19 Crisis in Sub-Saharan Africa: Knowledge, Attitudes, and Practices of the Nigerian Public	2020
	673	PubMed	Nelson T, Kagan N, Critchlow C, Hillard A, Hsu A.	The Danger of Misinformation in the COVID-19 Crisis	2020
	674	WoS	Li, SJ; Wang, YL; Xue, J; Zhao, N; Zhu, TS	The Impact of COVID-19 Epidemic Declaration on Psychological Consequences: A Study on Active Weibo Users	2020
	675	scopus	Li S.; Wang Y.; Xue J.; Zhao N.; Zhu T.,"Li, Sijia	The impact of covid-19 epidemic declaration on psychological consequences: A study on active weibo users,	2020
	676	PubMed	Greving H, Kimmerle J.	The impact of event type and geographical proximity on threat appraisal and emotional reactions to Wikipedia articles	2020
	677	PubMed	Liu T, Zhang H, Zhang H.	The Impact of Social Media on Risk Communication of Disasters-A Comparative Study Based on Sina Weibo Blogs Related to Tianjin Explosion and Typhoon Pigeon	2020
	678	scopus	Cioban Ș.; Vîntoiu D.,"Cioban, Ștefana	The rebellious social network reaction to COVID-19,	2020
	679	PubMed	Raviv L, Meyer A, Lev-Ari S.	The Role of Social Network Structure in the Emergence of Linguistic Structure	2020
	680	PubMed	Al Nsour M, Bashier H, Al Serouri A, Malik E, Khader Y, Saeed K, Ikram A, Abdalla AM, Belalia A, Assarag B, Baig MA, Almudarra S, Arqoub K, Osman S, Abu-Khader I, Shalabi D, Majeed Y.	The Role of the Global Health Development/Eastern Mediterranean Public Health Network and the Eastern Mediterranean Field Epidemiology Training Programs in Preparedness for COVID-19	2020
	681	PubMed	Demiroz F.	The use of social media during disasters: The development of the literature, its current topography, and future challenges	2020
	682	PubMed	Jones NM, Silver RC.	This is not a drill: Anxiety on Twitter following the 2018 Hawaii false missile alert	2020
	683	PubMed	Jones NM, Silver RC.	This is not a drill: Anxiety on Twitter following the 2018 Hawaii false missile alert	2020
	684	PubMed	Wiederhold BK.	Turning to Faith and Technology During the Coronavirus Disease 2019 Crisis	2020
	685	WoS	Karami, A; Shah, V; Vaezi, R; Bansal, A	Twitter speaks: A case of national disaster situational awareness	2020
	686	WoS	Chen, SJ; Mao, J; Li, G; Ma, C; Cao, YJ	Uncovering sentiment and retweet patterns of disaster-related tweets from a spatiotemporal perspective - A case study of Hurricane Harvey	2020
	687	scopus	Zahra Razavi S.; Rahbari M.,"Zahra Razavi, S.	Understanding Reactions to Natural Disasters: A Text Mining Approach to Analyze Social Media Content,	2020
	688	scopus	Zahra Razavi S.; Rahbari M.,"Zahra Razavi, S.	Understanding Reactions to Natural Disasters: A Text Mining Approach to Analyze Social Media Content,	2020
	689	PubMed	Villodre J, Criado JI.	User roles for emergency management in social media: Understanding actors' behavior during the 2018 Majorca Island flash floods	2020
	690	WoS	Villodre, J; Criado, JI	User roles for emergency management in social media: Understanding actors' behavior during the 2018 Majorca Island flash floods	2020
	691	scopus	Rastogi N.; Keshtkar F.,"Rastogi, Neelesh	Using BERT and semantic patterns to analyze disease outbreak context over social network data,	2020
	692	PubMed	Anderson KA.	Utilising social media within incident response programmes	2020
	693	PubMed	Guo JZ, Chong KPL, Woo BKP.	Utilizing YouTube as platform for psychiatric emergency patient outreach in Chinese Americans	2020
	694	PubMed	Guntuku SC, Schwartz HA, Kashyap A, Gaulton JS, Stokes DC, Asch DA, Ungar LH, Merchant RM.	Variability in Language used on Social Media prior to Hospital Visits	2020
	695	scopus	Coelho J.; Hooyer K.; Olsen D.; Annapureddy P.; Johnson N.; Madiraju P.; Franco Z.; Flower M.; Ahamed S.I.,"Coelho, Joseph	Veterans, PTSD and social media: Towards identifying trauma text categories using grounded theory,	2020
	696	PubMed	Shangguan Z, Wang MY, Sun W.	What Caused the Outbreak of COVID-19 in China: From the Perspective of Crisis Management	2020
	697	PubMed	Luo C, Li Y, Chen A, Tang Y.	What triggers online help-seeking retransmission during the COVID-19 period? Empirical evidence from Chinese social media	2020
	698	WoS	Mirbabaie, M; Bunker, D; Stieglitz, S; Deubel, A	Who Sets the Tone? Determining the Impact of Convergence Behaviour Archetypes in Social Media Crisis Communication	2020
	699	scopus	Mirbabaie M.; Bunker D.; Stieglitz S.; Deubel A.,"Mirbabaie, Milad	Who Sets the Tone? Determining the Impact of Convergence Behaviour Archetypes in Social Media Crisis Communication,	2020
	700	scopus	Tahmasbi F.; Schild L.; Ling C.; Blackburn J.; Stringhini G.; Zhang Y.; Zannettou S.,"Tahmasbi, Fatemeh	"go eat a bat, chang!": On the emergence of sinophobic behavior onweb communities in the face of COVID-19,	2021
	701	PubMed	Gaudin Y.	[Difficult scientific communication in times of crisis]	2021
	702	scopus	Kušen E.; Strembeck M.,"Kušen, Ema	“Evacuate everyone south of that line” Analyzing structural communication patterns during natural disasters,	2021
	703	scopus	Kušen E.; Strembeck M.,"Kušen, Ema	“Evacuate everyone south of that line” Analyzing structural communication patterns during natural disasters,	2021
	704	scopus	Krobová T.; Zàpotocký J.,"Krobová, Tereza	“I Am Not Racist, But …”: Rhetorical Fallacies in Arguments about the Refugee Crisis on Czech Facebook,	2021
	705	PubMed	Ng WWM, Wong ASW, Cheung K.	A Cluster Randomized Controlled Trial Feasibility Study of a WhatsApp-Delivered Intervention to Promote Healthy Eating Habits in Male Firefighters	2021
	706	scopus	Kejriwal M.; Fang G.; Zhou Y.,"Kejriwal, Mayank	A Feasibility Study of Open-Source Sentiment Analysis and Text Classification Systems on Disaster-Specific Social Media Data,	2021
	707	WoS	Mendon, S; Dutta, P; Behl, A; Lessmann, S	A Hybrid Approach of Machine Learning and Lexicons to Sentiment Analysis: Enhanced Insights from Twitter Data of Natural Disasters	2021
	708	WoS	Mendon, S; Dutta, P; Behl, A; Lessmann, S	A Hybrid Approach of Machine Learning and Lexicons to Sentiment Analysis: Enhanced Insights from Twitter Data of Natural Disasters	2021
	709	scopus	Mendon S.; Dutta P.; Behl A.; Lessmann S.,"Mendon, Shalak	A Hybrid Approach of Machine Learning and Lexicons to Sentiment Analysis: Enhanced Insights from Twitter Data of Natural Disasters,	2021
	710	scopus	Mendon S.; Dutta P.; Behl A.; Lessmann S.,"Mendon, Shalak	A Hybrid Approach of Machine Learning and Lexicons to Sentiment Analysis: Enhanced Insights from Twitter Data of Natural Disasters,	2021
	711	PubMed	Cisneros-Velarde P, Bullo F.	A network formation game for the emergence of hierarchies	2021
	712	PubMed	Khokhar A, Spaulding A, Niazi Z, Ailawadhi S, Manochakian R, Chanan-Khan A, Niazi S, Sher T.	A Panel Evaluation of the Changes in the General Public's Social-Media-Following of United States' Public Health Departments during COVID-19 Pandemic	2021
	713	WoS	Song, GZ; Huang, DG	A Sentiment-Aware Contextual Model for Real-Time Disaster Prediction Using Twitter Data	2021
	714	WoS	Song, GZ; Huang, DG	A Sentiment-Aware Contextual Model for Real-Time Disaster Prediction Using Twitter Data	2021
	715	scopus	Song G.; Huang D.,"Song, Guizhe	A sentiment-aware contextual model for real-time disaster prediction using twitter data,	2021
	716	scopus	Song G.; Huang D.,"Song, Guizhe	A sentiment-aware contextual model for real-time disaster prediction using twitter data,	2021
	717	PubMed	Morant N, Chilman N, Lloyd-Evans B, Wackett J, Johnson S.	Acceptability of Using Social Media Content in Mental Health Research: A Reflection. Comment on "Twitter Users' Views on Mental Health Crisis Resolution Team Care Compared With Stakeholder Interviews and Focus Groups: Qualitative Analysis"	2021
	718	scopus	Morant N.; Chilman N.; Lloyd-Evans B.; Wackett J.; Johnson S.,"Morant, Nicola	Acceptability of using social media content in mental health research: A reflection. Comment on “Twitter users' views on mental health crisis resolution team care compared with stakeholder interviews and focus groups: Qualitative analysis”,	2021
	719	WoS	Morant, N; Chilman, N; Lloyd-Evans, B; Wackett, J; Johnson, S	Acceptability of Using Social Media Content in Mental Health Research: A Reflection. Comment on Twitter Users' Views on Mental Health Crisis Resolution Team Care Compared With Stakeholder Interviews and Focus Groups: Qualitative Analysis	2021
	720	PubMed	Baskin-Sommers A, Simmons C, Conley M, Chang SA, Estrada S, Collins M, Pelham W, Beckford E, Mitchell-Adams H, Berrian N, Tapert SF, Gee DG, Casey BJ.	Adolescent civic engagement: Lessons from Black Lives Matter	2021
	721	WoS	Seo, M	Amplifying Panic and Facilitating Prevention: Multifaceted Effects of Traditional and Social Media Use During the 2015 MERS Crisis in South Korea	2021
	722	WoS	Vilendrer, S; Amano, A; Johnson, CGB; Favet, M; Safaeinili, N; Villasenor, J; Shaw, JG; Hertelendy, AJ; Asch, SM; Mahoney, M	An App-Based Intervention to Support First Responders and Essential Workers During the COVID-19 Pandemic: Needs Assessment and Mixed Methods Implementation Study	2021
	723	scopus	Vilendrer S.; Amano A.; Brown Johnson C.G.; Favet M.; Safaeinili N.; Villasenor J.; Shaw J.G.; Hertelendy A.J.; Asch S.M.; Mahoney M.,"Vilendrer, Stacie	An app-based intervention to support first responders and essential workers during the COVID-19 pandemic: Needs assessment and mixed methods implementation study,	2021
	724	scopus	Detera B.J.; Kodaka A.; Kohtake N.; Nishino A.; Onda K.,"Detera, Bernadette Joy	An English-Japanese Twitter-Based Analysis of Disaster Sentiment during Typhoons and Earthquakes,	2021
	725	scopus	Detera B.J.; Kodaka A.; Kohtake N.; Nishino A.; Onda K.,"Detera, Bernadette Joy	An English-Japanese Twitter-Based Analysis of Disaster Sentiment during Typhoons and Earthquakes,	2021
	726	scopus	Suzuki Y.; Yoneda Y.; Nadamoto A.,"Suzuki, Yu	Analysis of Behavioral Facilitation Tweets for Large-Scale Natural Disasters Dataset Using Machine Learning,	2021
	727	PubMed	Urman A, Ho JC, Katz S.	Analyzing protest mobilization on Telegram: The case of 2019 Anti-Extradition Bill movement in Hong Kong	2021
	728	scopus	Matta N.; Godard T.; Delatour G.; Blay L.; Pouzet F.,"Matta, Nada	Analyzing social media in crisis management using expertise feedback modelling,	2021
	729	WoS	Larnyo, E; Dai, BZ; Nutakor, JA; Ampon-Wireko, S; Appiah, R; Larnyo, A; Akey-Torku, B; Nkrumah, ENK	Assessing the Impact of Social Media Use on Everyday Emotion in Health Crises: A Study of International Students in China during COVID-19	2021
	730	PubMed	Masngut N, Mohamad E.	Association Between Public Opinion and Malaysian Government Communication Strategies About the COVID-19 Crisis: Content Analysis of Image Repair Strategies in Social Media	2021
	731	WoS	Masngut, N; Mohamad, E	Association Between Public Opinion and Malaysian Government Communication Strategies About the COVID-19 Crisis: Content Analysis of Image Repair Strategies in Social Media	2021
	732	scopus	Masngut N.; Mohamad E.,"Masngut, Nasaai	Association between public opinion and malaysian government communication strategies about the COVID-19 crisis: Content analysis of image repair strategies in social media,	2021
	733	WoS	Kusen, E; Strembeck, M	Building blocks of communication networks in times of crises: Emotion-exchange motifs	2021
	734	scopus	Kušen E.; Strembeck M.,"Kušen, Ema	Building blocks of communication networks in times of crises: Emotion-exchange motifs,	2021
	735	PubMed	Cardinal C, Davis P, Scarbrough A, Martinez J, Ratnapradipa D.	Communication strategies to facilitate emergency preparedness for Generation Z and college food pantries: Lessons from the COVID-19 pandemic	2021
	736	scopus	Chen Y.; Yang C.; Umana A.; Ji W.,"Chen, Yudi	Condition sensing for electricity infrastructure in disasters by mining public topics from social media,	2021
	737	WoS	DiCarlo, MF; Berglund, EZ	Connected communities improve hazard response: An agent-based model of social media behaviors during hurricanes	2021
	738	scopus	DiCarlo M.F.; Berglund E.Z.,"DiCarlo, Morgan Faye	Connected communities improve hazard response: An agent-based model of social media behaviors during hurricanes,	2021
	739	PubMed	Babvey P, Gongora-Svartzman G, Lipizzi C, Ramirez-Marquez JE.	Content-based user classifier to uncover information exchange in disaster-motivated networks	2021
	740	WoS	Giacomini, D; Martini, M; Sancino, A; Zola, P; Cavenago, D	Corporate Social Responsibility Actions and Organizational Legitimacy at the Peak of COVID-19: a Sentiment Analysis	2021
	741	WoS	Oksanen, A; Oksa, R; Savela, N; Mantere, E; Savolainen, I; Kaakinen, M	COVID-19 crisis and digital stressors at work: A longitudinal study on the Finnish working population	2021
	742	WoS	Sanchez, JS; Laferrara, V; Bosch, MD	COVID-19 Pandemic in the Italian Digital Media: Media Behavior and Citizen Information Consumption During the Health Crisis	2021
	743	WoS	Zhao, N; Zhou, GY	COVID-19 Stress and Addictive Social Media Use (SMU): Mediating Role of Active Use and Social Media Flow	2021
	744	scopus	Zhao N.; Zhou G.,"Zhao, Nan	COVID-19 Stress and Addictive Social Media Use (SMU): Mediating Role of Active Use and Social Media Flow,	2021
	745	PubMed	Malecki KMC, Keating JA, Safdar N.	Crisis Communication and Public Perception of COVID-19 Risk in the Era of Social Media	2021
	746	WoS	Lamsal, R	Design and analysis of a large-scale COVID-19 tweets dataset	2021
	747	scopus	Lamsal R.,"Lamsal, Rabindra	Design and analysis of a large-scale COVID-19 tweets dataset,	2021
	748	scopus	Rothkrantz L.,"Rothkrantz, Leon	Detecting emotions in communication via social media during crisis events,	2021
	749	scopus	Lai C.-H.; Tang T.,"Lai, Chih-Hui	Disaster communication behaviors in the U.S. and China: which channels do you use and with whom?,	2021
	750	WoS	Lai, CH; Tang, T	Disaster communication behaviors in the US and China: which channels do you use and with whom?	2021
	751	PubMed	Kiesow H, Uddin LQ, Bernhardt BC, Kable J, Bzdok D.	Dissecting the midlife crisis: disentangling social, personality and demographic determinants in social brain anatomy	2021
	752	WoS	Fu, GH; Song, CW; Li, JQ; Ma, Y; Chen, P; Wang, RQ; Yang, BX; Huang, ZS	Distant Supervision for Mental Health Management in Social Media: Suicide Risk Classification System Development Study	2021
	753	scopus	Fu G.; Song C.; Li J.; Ma Y.; Chen P.; Wang R.; Yang B.X.; Huang Z.,"Fu, Guanghui	Distant supervision for mental health management in social media: Suicide risk classification system development study,	2021
	754	WoS	Yang, SW; Soltis, SM; Ross, JR; Labianca, G	Dormant Tie Reactivation as an Affiliative Coping Response to Stressors During the COVID-19 Crisis	2021
	755	WoS	Saleh, SN; Lehmann, CU; Medford, RJ	Early Crowdfunding Response to the COVID-19 Pandemic: Cross-sectional Study	2021
	756	PubMed	Eguchi A, Yoneoka D, Shi S, Tanoue Y, Kawashima T, Nomura S, Makiyama K, Uryu S, Sawada M, Kawamura Y, Takayanagi S, Gilmour S, Miyata H.	Effect of emergency declaration on mental health during the COVID-19 pandemic in Japan: A social network service-based difference-in-differences approach	2021
	757	scopus	Eguchi A.; Yoneoka D.; Shi S.; Tanoue Y.; Kawashima T.; Nomura S.; Makiyama K.; Uryu S.; Sawada M.; Kawamura Y.; Takayanagi S.; Gilmour S.; Miyata H.,"Eguchi, Akifumi	Effect of emergency declaration on mental health during the COVID-19 pandemic in Japan: A social network service-based difference-in-differences approach,	2021
	758	PubMed	Kawakatsu M, Chodrow PS, Eikmeier N, Larremore DB.	Emergence of hierarchy in networked endorsement dynamics	2021
	759	PubMed	Goodman JM, Lamson AL, Hylock RH, Jensen JF, Delbridge TR.	Emergency department frequent user subgroups: Development of an empirical, theory-grounded definition using population health data and machine learning	2021
	760	PubMed	Margus C, Brown N, Hertelendy AJ, Safferman MR, Hart A, Ciottone GR.	Emergency Physician Twitter Use in the COVID-19 Pandemic as a Potential Predictor of Impending Surge: Retrospective Observational Study	2021
	761	WoS	Margus, C; Brown, N; Hertelendy, AJ; Safferman, MR; Hart, A; Ciottone, GR	Emergency Physician Twitter Use in the COVID-19 Pandemic as a Potential Predictor of Impending Surge: Retrospective Observational Study	2021
	762	WoS	Margus, C; Brown, N; Hertelendy, AJ; Safferman, MR; Hart, A; Ciottone, GR	Emergency Physician Twitter Use in the COVID-19 Pandemic as a Potential Predictor of Impending Surge: Retrospective Observational Study	2021
	763	scopus	Margus C.; Brown N.; Hertelendy A.J.; Safferman M.R.; Hart A.; Ciottone G.R.,"Margus, Colton	Emergency physician Twitter use in the COVID-19 pandemic as a potential predictor of impending surge: Retrospective observational study,	2021
	764	PubMed	Solnick RE, Chao G, Ross RD, Kraft-Todd GT, Kocher KE.	Emergency Physicians and Personal Narratives Improve the Perceived Effectiveness of COVID-19 Public Health Recommendations on Social Media: A Randomized Experiment	2021
	765	PubMed	Jiang L, Huang Y, Cheng H, Zhang T, Huang L.	Emergency Response and Risk Communication Effects of Local Media during COVID-19 Pandemic in China: A Study Based on a Social Media Network	2021
	766	scopus	Chen A.; Zhu H.; Su G.,"Chen, Anying	Emergency warning information repost behavior of Weibo users; [微博用户的应急预警信息传播行为研究],	2021
	767	WoS	Kusen, E; Strembeck, M	Emotional Communication During Crisis Events: Mining Structural OSN Patterns	2021
	768	WoS	Kaur, M; Verma, R; Otoo, FNK	Emotions in leader's crisis communication: Twitter sentiment analysis during COVID-19 outbreak	2021
	769	PubMed	Riley AH, Sangalang A, Critchlow E, Brown N, Mitra R, Campos Nesme B.	Entertainment-Education Campaigns and COVID-19: How Three Global Organizations Adapted the Health Communication Strategy for Pandemic Response and Takeaways for the Future	2021
	770	scopus	Allington D.; Duffy B.; Wessely S.; Dhavan N.; Rubin J.,"Allington, D.	Erratum: Health-protective behaviour, social media usage and conspiracy belief during the COVID-19 public health emergency - CORRIGENDUM (Psychological medicine (2021) 51 10 (1763-1769)),	2021
	771	WoS	Kusen, E; Strembeck, M	Evacuate everyone south of that line Analyzing structural communication patterns during natural disasters	2021
	772	WoS	Kusen, E; Strembeck, M	Evacuate everyone south of that line Analyzing structural communication patterns during natural disasters	2021
	773	WoS	Batra, R; Imran, AS; Kastrati, Z; Ghafoor, A; Daudpota, SM; Shaikh, S	Evaluating Polarity Trend Amidst the Coronavirus Crisis in Peoples' Attitudes toward the Vaccination Drive	2021
	774	PubMed	MacKay M, Colangeli T, Gillis D, McWhirter J, Papadopoulos A.	Examining Social Media Crisis Communication during Early COVID-19 from Public Health and News Media for Quality, Content, and Corresponding Public Sentiment	2021
	775	WoS	MacKay, M; Colangeli, T; Gillis, D; McWhirter, J; Papadopoulos, A	Examining Social Media Crisis Communication during Early COVID-19 from Public Health and News Media for Quality, Content, and Corresponding Public Sentiment	2021
	776	scopus	Chen Y.; Wang K.-R.; Xu W.; Huang Y.,"Chen, Yixin	Exploring Commenting Behavior in the COVID-19 Super-Topic on Weibo,	2021
	777	PubMed	Lachlan KA, Spence P, Hutter E, Gilbert C.	Exploring sex differences in information needs, media dependencies, and attention allocation during Hurricane Dorian	2021
	778	PubMed	Zhang D, Mahmood A, Ariza-Montes A, Vega-Muñoz A, Ahmad N, Han H, Sial MS.	Exploring the Impact of Corporate Social Responsibility Communication through Social Media on Banking Customer E-WOM and Loyalty in Times of Crisis	2021
	779	PubMed	Anderson AA.	Expressions of Resilience: Social Media Responses to a Flooding Event	2021
	780	scopus	Yamamoto F.; Suzuki Y.; Nadamoto A.,"Yamamoto, Futo	Extraction and Analysis of Regionally Specific Behavioral Facilitation Information in the Event of a Large-scale Disaster,	2021
	781	WoS	Chen, Q; Min, C; Zhang, W; Ma, XY; Evans, R	Factors Driving Citizen Engagement With Government TikTok Accounts During the COVID-19 Pandemic: Model Development and Analysis	2021
	782	PubMed	Chary MA, Overbeek DL, Papadimoulis A, Sheroff A, Burns MM.	Geospatial correlation between COVID-19 health misinformation and poisoning with household cleaners in the Greater Boston Area	2021
	783	PubMed	Murthy BP, LeBlanc TT, Vagi SJ, Avchen RN.	Going Viral: The 3 Rs of Social Media Messaging during Public Health Emergencies	2021
	784	WoS	Allington, D; Duffy, B; Wessely, S; Dhavan, N; Rubin, J	Health-protective behaviour, social media usage and conspiracy belief during the COVID-19 public health emergency	2021
	785	PubMed	Allington D, Duffy B, Wessely S, Dhavan N, Rubin J.	Health-protective behaviour, social media usage and conspiracy belief during the COVID-19 public health emergency - CORRIGENDUM	2021
	786	WoS	Allington, D; Duffy, B; Wessely, S; Dhavan, N; Rubin, J	Health-protective behaviour, social media usage and conspiracy belief during the COVID-19 public health emergency (vol 51, pg 1763, 2021)	2021
	787	PubMed	Kothari A, Foisey L, Donelle L, Bauer M.	How do Canadian public health agencies respond to the COVID-19 emergency using social media: a protocol for a case study using content and sentiment analysis	2021
	788	WoS	Kothari, A; Foisey, L; Donelle, L; Bauer, M	How do Canadian public health agencies respond to the COVID-19 emergency using social media: a protocol for a case study using content and sentiment analysis	2021
	789	PubMed	Feng S, Kirkley A.	Integrating online and offline data for crisis management: Online geolocalized emotion, policy response, and local mobility during the COVID crisis	2021
	790	scopus	Ma X.; Meng X.; Ma H.,"Ma, Xiaoyue	Interactive Evolution of Multidimensional Information in Social Media for Public Emergency: A Perspective from Optics Scattering,	2021
	791	PubMed	Rotter D, Doebler P, Schmitz F.	Interests, Motives, and Psychological Burdens in Times of Crisis and Lockdown: Google Trends Analysis to Inform Policy Makers	2021
	792	PubMed	López-García X, Costa-Sánchez C, Vizoso Á.	Journalistic Fact-Checking of Information in Pandemic: Stakeholders, Hoaxes, and Strategies to Fight Disinformation during the COVID-19 Crisis in Spain	2021
	793	PubMed	Nazir A.	Leveraging social media to respond to a global crisis	2021
	794	PubMed	Hildebrand S, Waite B.	Local emergency management social media use during the COVID-19 pandemic	2021
	795	scopus	Devi S.; Naveenkumar K.; Ganesh S.S.; Ritesh S.,"Devi, S.	Location Based Twitter Emotion Classification for Disaster Management,	2021
	796	scopus	Devi S.; Naveenkumar K.; Ganesh S.S.; Ritesh S.,"Devi, S.	Location Based Twitter Emotion Classification for Disaster Management,	2021
	797	PubMed	Levaot Y, Greene T, Palgi Y.	Making and Receiving Offers of Help on Social Media Following Disaster Predict Posttraumatic Growth but not Posttraumatic Stress	2021
	798	WoS	Levaot, Y; Greene, T; Palgi, Y	Making and Receiving Offers of Help on Social Media Following Disaster Predict Posttraumatic Growth but not Posttraumatic Stress	2021
	799	PubMed	Li Z, Huang X, Ye X, Jiang Y, Martin Y, Ning H, Hodgson ME, Li X.	Measuring global multi-scale place connectivity using geotagged social media data	2021
	800	PubMed	Madeo D, Salvatore S, Mannarini T, Mocenni C.	Modeling pluralism and self-regulation explains the emergence of cooperation in networked societies	2021
	801	scopus	Shinde T.; Thatte P.; Sachdev S.; Pujari V.,"Shinde, Tejas	Monitoring of epidemic outbreaks using social media data,	2021
	802	PubMed	Spekman MLC, Ramondt S, Quee FA, Prinsze FJ, Huis In 't Veld EMJ, van den Hurk K, Merz EM.	New blood donors in times of crisis: Increased donation willingness, particularly among people at high risk for attracting SARS-CoV-2	2021
	803	scopus	Defromont L.; Daumerie N.; Le Bihan È.,"Defromont, Laurent	Outpatient mental health consultations: reducing delays, optimising organisation; [Optimiser l'organisation des consultations ambulatoires en santé mentale],	2021
	804	PubMed	Fox AM, Novak KJ, Van Camp T, James C.	Predicting Violent Victimization Using Social Network Analysis From Police Data	2021
	805	WoS	Hellstrand, K; Rogers, SC; DiVietro, S; Clough, M; Sturm, J	Prevalence of Cyberbullying in Patients Presenting to the Pediatric Emergency Department	2021
	806	scopus	Hellstrand K.; Rogers S.C.; Divietro S.; Clough M.; Sturm J.,"Hellstrand, Karl	Prevalence of cyberbullying in patients presenting to the pediatric emergency department,	2021
	807	WoS	Ji, YR; Kim, S	Public expectations of crisis outcomes in the social media era in China: A communication-mediated psychological mechanism	2021
	808	PubMed	Rauchfleisch A, Vogler D, Eisenegger M.	Public Sphere in Crisis Mode: How the COVID-19 Pandemic Influenced Public Discourse and User Behaviour in the Swiss Twitter-sphere	2021
	809	WoS	Rauchfleisch, A; Vogler, D; Eisenegger, M	Public Sphere in Crisis Mode: How the Covid-19 Pandemic Influenced Public Discourse and User Behaviour in the Swiss Twitter-Sphere	2021
	810	PubMed	Tkachenko N, Procter R, Jarvis S.	Quantifying people's experience during flood events with implications for hazard risk communication	2021
	811	scopus	Li C.; Ji X.; Guo F.,"Li, Changrong	Research on the Emotional Expression Characteristics of Online Health Community Key Users in Public Health Emergencies; [突发公共卫生事件中在线健康社区关键用户的情感表达特征研究],	2021
	812	scopus	Pu H.; Wei Z.; Zhanpeng Z.; Yuxin W.; Haoyu F.,"Pu, Han	Sentiment Analysis of Weibo Posts on Public Health Emergency with Feature Fusion and Multi-Channel,	2021
	813	PubMed	Matei SA, Kulzick R, Sinclair-Chapman V, Potts L.	Setting the agenda in environmental crisis: Relationships between tweets, Google search trends, and newspaper coverage during the California drought	2021
	814	PubMed	Apuke OD, Omar B.	Social media affordances and information abundance: Enabling fake news sharing during the COVID-19 health crisis	2021
	815	WoS	Mikal, JP; Wurtz, R; Grande, SW	Social media as a modern Emergency Broadcast System: A longitudinal qualitative study of social media during COVID-19 and its impacts on social connection and social distancing compliance	2021
	816	PubMed	Gu M, Guo H, Zhuang J.	Social Media Behavior and Emotional Evolution during Emergency Events	2021
	817	WoS	Gu, MY; Guo, HX; Zhuang, J	Social Media Behavior and Emotional Evolution during Emergency Events	2021
	818	WoS	Yuan, FX; Li, M; Liu, R; Zhai, W; Qi, B	Social media for enhanced understanding of disaster resilience during Hurricane Florence	2021
	819	WoS	Dong, ZJSS; Meng, LY; Christenson, L; Fulton, L	Social media information sharing for natural disaster response	2021
	820	WoS	Dong, ZJSS; Meng, LY; Christenson, L; Fulton, L	Social media information sharing for natural disaster response	2021
	821	scopus	Rameezunnisa; Maheen K.,"Rameezunnisa	Social media sentiment analysis and emotional intelligence including women role during COVID-19 crisis,	2021
	822	PubMed	Xue K, Guo S, Liu Y, Liu S, Xu D.	Social Networks, Trust, and Disaster-Risk Perceptions of Rural Residents in a Multi-Disaster Environment: Evidence from Sichuan, China	2021
	823	PubMed	Garske SI, Elayan S, Sykora M, Edry T, Grabenhenrich LB, Galea S, Lowe SR, Gruebner O.	Space-Time Dependence of Emotions on Twitter after a Natural Disaster	2021
	824	PubMed	Garske SI, Elayan S, Sykora M, Edry T, Grabenhenrich LB, Galea S, Lowe SR, Gruebner O.	Space-Time Dependence of Emotions on Twitter after a Natural Disaster	2021
	825	WoS	Garske, SI; Elayan, S; Sykora, M; Edry, T; Grabenhenrich, LB; Galea, S; Lowe, SR; Gruebner, O	Space-Time Dependence of Emotions on Twitter after a Natural Disaster	2021
	826	WoS	Garske, SI; Elayan, S; Sykora, M; Edry, T; Grabenhenrich, LB; Galea, S; Lowe, SR; Gruebner, O	Space-Time Dependence of Emotions on Twitter after a Natural Disaster	2021
	827	scopus	Garske S.I.; Elayan S.; Sykora M.; Edry T.; Grabenhenrich L.B.; Galea S.; Lowe S.R.; Gruebner O.,"Garske, Sonja I.	Space-time dependence of emotions on twitter after a natural disaster,	2021
	828	scopus	Garske S.I.; Elayan S.; Sykora M.; Edry T.; Grabenhenrich L.B.; Galea S.; Lowe S.R.; Gruebner O.,"Garske, Sonja I.	Space-time dependence of emotions on twitter after a natural disaster,	2021
	829	PubMed	Rainear AM, Lachlan K, Xu Z.	Storms of a feather tweet together: An exploratory study examining Houston-area emergency management communication on Twitter in Hurricane Harvey	2021
	830	scopus	Kušen E.; Strembeck M.,"Kušen, Ema	Structural Similarities of Emotion-exchange Networks: Evidence from 18 Crisis Events,	2021
	831	WoS	Goel, R; Sharma, R	Studying leaders & their concerns using online social media during the times of crisis - A COVID case study	2021
	832	PubMed	Wu YJ, Antone B, Srinivas A, DeChurch L, Contractor N.	Teamwork in the time of COVID-19: Creating, dissolving, and reactivating network ties in response to a crisis	2021
	833	WoS	Yu, SB; Eisenman, D; Han, ZQ	Temporal Dynamics of Public Emotions During the COVID-19 Pandemic at the Epicenter of the Outbreak: Sentiment Analysis of Weibo Posts From Wuhan	2021
	834	scopus	Zhang T.; Liu M.; Yan X.; Jin J.,"Zhang, Tingting	The Effectiveness of the Physician-Patient Relationship Crisis Communication Strategy,	2021
	835	WoS	Chauhan, P; Sharma, N; Sikka, G	The emergence of social media data and sentiment analysis in election prediction	2021
	836	WoS	Huang, H	THE IMPACT OF THE USE OF CELEBRITY CRISIS PUBLIC RELATIONS STRATEGIES ON SINA WEIBO ON THE RELIEF OF PUBLIC PSYCHOLOGICAL ANXIETY	2021
	837	WoS	Chao, F; Wang, X; Yu, G	The Influence of the Debunker's Identity and Emotional Expression on the Sharing Behavior of Debunking Information	2021
	838	WoS	Superio, DL; Anderson, KL; Oducado, RMF; Luceño, MT; Palcullo, VEV; Bendalian, MVT	The information-seeking behavior and levels of knowledge, precaution, and fear of college students in Iloilo, Philippines amidst the COVID-19 pandemic	2021
	839	PubMed	Luo Y, Cheng Y.	The Presumed Influence of COVID-19 Misinformation on Social Media: Survey Research from Two Countries in the Global Health Crisis	2021
	840	PubMed	Kim S.	The Role of Discrete Emotions in Risk Perception and Policy Support during Public Health Crises: The Moderation Effect of SNS Dependency	2021
	841	WoS	Kim, S	The Role of Discrete Emotions in Risk Perception and Policy Support during Public Health Crises: The Moderation Effect of SNS Dependency	2021
	842	scopus	Kim S.,"Kim, Soohee	The role of discrete emotions in risk perception and policy support during public health crises: The moderation effect of sns dependency,	2021
	843	PubMed	Abbas J, Wang D, Su Z, Ziapour A.	The Role of Social Media in the Advent of COVID-19 Pandemic: Crisis Management, Mental Health Challenges and Implications	2021
	844	WoS	Abbas, J; Wang, DK; Su, ZH; Ziapour, A	The Role of Social Media in the Advent of COVID-19 Pandemic: Crisis Management, Mental Health Challenges and Implications	2021
	845	PubMed	Drescher LS, Roosen J, Aue K, Dressel K, Schär W, Götz A.	The Spread of COVID-19 Crisis Communication by German Public Authorities and Experts on Twitter: Quantitative Content Analysis	2021
	846	PubMed	Cai M, Luo H, Meng X, Cui Y.	Topic-Emotion Propagation Mechanism of Public Emergencies in Social Networks	2021
	847	WoS	Cai, M; Luo, H; Meng, X; Cui, Y	Topic-Emotion Propagation Mechanism of Public Emergencies in Social Networks	2021
	848	WoS	Grace, R	Toponym usage in social media in emergencies	2021
	849	scopus	Grace R.,"Grace, Rob	Toponym usage in social media in emergencies,	2021
	850	PubMed	Li M, Turki N, Izaguirre CR, DeMahy C, Thibodeaux BL, Gage T.	Twitter as a tool for social movement: An analysis of feminist activism on social media communities	2021
	851	WoS	Bashir, S; Bano, S; Shueb, S; Gul, S; Mir, AA; Ashraf, R; Shakeela; Noor, N	Twitter chirps for Syrian people: Sentiment analysis of tweets related to Syria Chemical Attack	2021
	852	WoS	Bashir, S; Bano, S; Shueb, S; Gul, S; Mir, AA; Ashraf, R; Shakeela; Noor, N	Twitter chirps for Syrian people: Sentiment analysis of tweets related to Syria Chemical Attack	2021
	853	scopus	Bashir S.; Bano S.; Shueb S.; Gul S.; Mir A.A.; Ashraf R.; Shakeela; Noor N.,"Bashir, Saimah	Twitter chirps for Syrian people: Sentiment analysis of tweets related to Syria Chemical Attack,	2021
	854	scopus	Bashir S.; Bano S.; Shueb S.; Gul S.; Mir A.A.; Ashraf R.; Shakeela; Noor N.,"Bashir, Saimah	Twitter chirps for Syrian people: Sentiment analysis of tweets related to Syria Chemical Attack,	2021
	855	WoS	Behl, S; Rao, A; Aggarwal, S; Chadha, S; Pannu, HS	Twitter for disaster relief through sentiment analysis for COVID-19 and natural hazard crises	2021
	856	WoS	Behl, S; Rao, A; Aggarwal, S; Chadha, S; Pannu, HS	Twitter for disaster relief through sentiment analysis for COVID-19 and natural hazard crises	2021
	857	scopus	Behl S.; Rao A.; Aggarwal S.; Chadha S.; Pannu H.S.,"Behl, Shivam	Twitter for disaster relief through sentiment analysis for COVID-19 and natural hazard crises,	2021
	858	scopus	Behl S.; Rao A.; Aggarwal S.; Chadha S.; Pannu H.S.,"Behl, Shivam	Twitter for disaster relief through sentiment analysis for COVID-19 and natural hazard crises,	2021
	859	WoS	Wang, KJ; Lam, NSN; Zou, L; Mihunov, V	Twitter Use in Hurricane Isaac and Its Implications for Disaster Resilience	2021
	860	WoS	Wang, KJ; Lam, NSN; Zou, L; Mihunov, V	Twitter Use in Hurricane Isaac and Its Implications for Disaster Resilience	2021
	861	scopus	Wang K.; Lam N.S.N.; Zou L.; Mihunov V.,"Wang, Kejin	Twitter use in hurricane isaac and its implications for disaster resilience,	2021
	862	scopus	Wang K.; Lam N.S.N.; Zou L.; Mihunov V.,"Wang, Kejin	Twitter use in hurricane isaac and its implications for disaster resilience,	2021
	863	PubMed	Chilman N, Morant N, Lloyd-Evans B, Wackett J, Johnson S.	Twitter Users' Views on Mental Health Crisis Resolution Team Care Compared With Stakeholder Interviews and Focus Groups: Qualitative Analysis	2021
	864	WoS	Chilman, N; Morant, N; Lloyd-Evans, B; Wackett, J; Johnson, S	Twitter Users' Views on Mental Health Crisis Resolution Team Care Compared With Stakeholder Interviews and Focus Groups: Qualitative Analysis	2021
	865	scopus	Chilman N.; Morant N.; Lloyd-Evans B.; Wackett J.; Johnson S.,"Chilman, Natasha	Twitter users' views on mental health crisis resolution team care compared with stakeholder interviews and focus groups: Qualitative analysis,	2021
	866	scopus	Ignjatović D.; Simon R.; Neubauer G.; Pan J.; Gutschi C.,"Ignjatović, Dražen	Use of social media and open source data to enhance situational awareness in the Austrian crisis and disaster management,	2021
	867	WoS	Gesser-Edelsburg, A	Using Narrative Evidence to Convey Health Information on Social Media: The Case of COVID-19	2021
	868	PubMed	Lee S, Nganji JT, Cockburn L.	Using Twitter to Understand the Effects of the Cameroon Anglophone Crisis on Social Determinants of Health	2021
	869	PubMed	Mitcham D, Taylor M, Harris C.	Utilizing Social Media for Information Dispersal during Local Disasters: The Communication Hub Framework for Local Emergency Management	2021
	870	WoS	Guo, JP; Liu, N; Wu, Y; Zhang, CX	Why do citizens participate on government social media accounts during crises? A civic voluntarism perspective	2021
	871	PubMed	Mertens N, Boen F, Steffens NK, Haslam SA, Fransen K.	Will the real leaders please stand up? The emergence of shared leadership in semi-professional soccer teams	2021
	872	PubMed	Cui L, Chu L.	YouTube Videos Related to the Fukushima Nuclear Disaster: Content Analysis	2021
	873	PubMed	Gan CCR, Feng S, Feng H, Fu KW, Davies SE, Grépin KA, Morgan R, Smith J, Wenham C.	#WuhanDiary and #WuhanLockdown: gendered posting patterns and behaviours on Weibo during the COVID-19 pandemic	2022
	874	WoS	Tekin, S; Drury, J	A critical discursive psychology approach to understanding how disaster victims are delegitimized by hostile Twitter posts: Racism, victim-blaming, and forms of attack following the Grenfell Tower fire	2022
	875	WoS	Tekin, S; Drury, J	A critical discursive psychology approach to understanding how disaster victims are delegitimized by hostile Twitter posts: Racism, victim-blaming, and forms of attack following the Grenfell Tower fire	2022
	876	scopus	Tekin S.; Drury J.,"Tekin, Selin	A critical discursive psychology approach to understanding how disaster victims are delegitimized by hostile Twitter posts: Racism, victim-blaming, and forms of attack following the Grenfell Tower fire,	2022
	877	scopus	Tekin S.; Drury J.,"Tekin, Selin	A critical discursive psychology approach to understanding how disaster victims are delegitimized by hostile Twitter posts: Racism, victim-blaming, and forms of attack following the Grenfell Tower fire,	2022
	878	scopus	Sufi F.,"Sufi, Fahim	A decision support system for extracting artificial intelligence-driven insights from live twitter feeds on natural disasters,	2022
	879	scopus	Sufi F.,"Sufi, Fahim	A decision support system for extracting artificial intelligence-driven insights from live twitter feeds on natural disasters,	2022
	880	PubMed	Meppelink CS, Bos L, Boukes M, Möller J.	A Health Crisis in the Age of Misinformation: How Social Media and Mass Media Influenced Misperceptions about COVID-19 and Compliance Behavior	2022
	881	WoS	Meppelink, CS; Bos, L; Boukes, M; Möller, J	A Health Crisis in the Age of Misinformation: How Social Media and Mass Media Influenced Misperceptions about COVID-19 and Compliance Behavior	2022
	882	scopus	Xu X.-H.; Yu Z.-X.,"Xu, Xuan-Hua	A large group emergency decision making method and application based on attribute mining of public behaviour big data in social network environment; [社会网络环境下基于公众行为大数据属性挖掘的大群体应急决策方法及应用],	2022
	883	WoS	Bukar, UA; Sidi, F; Jabar, MA; Nor, RNHB; Abdullah, S; Ishak, I	A Multistage Analysis of Predicting Public Resilience of Impactful Social Media Crisis Communication in Flooding Emergencies	2022
	884	WoS	Contreras, D; Wilkinson, S; Alterman, E; Hervás, J	Accuracy of a pre-trained sentiment analysis (SA) classification model on tweets related to emergency response and early recovery assessment: the case of 2019 Albanian earthquake	2022
	885	scopus	Contreras D.; Wilkinson S.; Alterman E.; Hervás J.,"Contreras, Diana	Accuracy of a pre-trained sentiment analysis (SA) classification model on tweets related to emergency response and early recovery assessment: the case of 2019 Albanian earthquake,	2022
	886	WoS	Holcombe, AO	Ad hominem rhetoric in scientific psychology	2022
	887	scopus	Oikawa Y.; Ptaszynski M.; Masui F.,"Oikawa, Yuto	AI Training for Thunderstorm Training: Better Situational Awareness for Disaster Tweets Using Context and Emotions,	2022
	888	scopus	Xu J.; Qiang Y.,"Xu, Jinwen	Analysing Information Diffusion in Natural Hazards using Retweets - a Case Study of 2018 Winter Storm Diego,	2022
	889	WoS	Xu, JW; Qiang, Y	Analysing Information Diffusion in Natural Hazards using Retweets-a Case Study of 2018 Winter Storm Diego	2022
	890	scopus	Yamamoto F.; Kumamoto T.; Nadamoto A.,"Yamamoto, Futo	Analysis of Behavioral Facilitation Tweets Considering the Emotion of Disaster Victims,	2022
	891	scopus	Yamamoto F.; Kumamoto T.; Nadamoto A.,"Yamamoto, Futo	Analysis of Behavioral Facilitation Tweets Considering the Emotion of Disaster Victims,	2022
	892	scopus	Sadasivuni S.T.; Zhang Y.,"Sadasivuni, Sudha Tushara	Analyzing Events' Impacts on Mental Health Using Tweets,	2022
	893	scopus	Sadasivuni S.T.; Zhang Y.,"Sadasivuni, Sudha Tushara	Analyzing Events' Impacts on Mental Health Using Tweets,	2022
	894	PubMed	Mohammad Ali Kermani MA, Maghsoudi M, Hamedani MS, Bozorgipour A.	Analyzing the interorganizational collaborations in crisis management in coping with COVID-19 using social network analysis: Case of Iran	2022
	895	WoS	Tian, X; He, W; Wang, FK	Applying sentiment analytics to examine social media crises: a case study of United Airline's crisis in 2017	2022
	896	WoS	Chen, JH; Yan, YM; Leach, J	Are Emotion-Expressing Messages More Shared on Social Media? A Meta-Analytic Review	2022
	897	scopus	Chen J.; Yan Y.; Leach J.,"Chen, Junhan	Are Emotion-Expressing Messages More Shared on Social Media? A Meta-Analytic Review,	2022
	898	WoS	Contreras, D; Wilkinson, S; Balan, N; James, P	Assessing post-disaster recovery using sentiment analysis: The case of L'Aquila, Italy	2022
	899	WoS	Sufi, FK; Khalil, I	Automated Disaster Monitoring From Social Media Posts Using AI-Based Location Intelligence and Sentiment Analysis	2022
	900	scopus	Sufi F.K.; Khalil I.,"Sufi, Fahim K.	Automated Disaster Monitoring From Social Media Posts Using AI-Based Location Intelligence and Sentiment Analysis,	2022
	901	PubMed	Semborski S, Srivastava A, Rhoades H, Fulginiti A, Goldbach JT.	Burden, Belonging, and Homelessness: Disclosure and Social Network Differences among LGBTQ Youth Recruited from a Suicide Crisis Service Provider	2022
	902	PubMed	MacKay M, Cimino A, Yousefinaghani S, McWhirter JE, Dara R, Papadopoulos A.	Canadian COVID-19 Crisis Communication on Twitter: Mixed Methods Research Examining Tweets from Government, Politicians, and Public Health for Crisis Communication Guiding Principles and Tweet Engagement	2022
	903	PubMed	Zhang B, Lin J, Luo M, Zeng C, Feng J, Zhou M, Deng F.	Changes in Public Sentiment under the Background of Major Emergencies-Taking the Shanghai Epidemic as an Example	2022
	904	scopus	Cherkhava O.,"Cherkhava, Olesya	Cognitive religious-biblical model of behaviour in representatives of different linguistic cultures in crisis situations,	2022
	905	WoS	Zhang, CC	Contested disaster nationalism in the digital age: Emotional registers and geopolitical imaginaries in COVID-19 narratives on Chinese social media	2022
	906	scopus	Zhang C.,"Zhang, Chenchen	Contested disaster nationalism in the digital age: Emotional registers and geopolitical imaginaries in COVID-19 narratives on Chinese social media,	2022
	907	WoS	Kryeziu, L; Bagis, M; Kurutkan, MN; Krasniqi, BA; Haziri, A	COVID-19 impact and firm reactions towards crisis: Evidence from a transition economy	2022
	908	scopus	Gómez-Acosta A.,"Gómez-Acosta, Andrés	Critic Review of the Article “Empathy, Social Media and Mental Health Indicators in Colombian’ Social Crises; [Reseña crítica del artículo “Empatía, redes sociales e indicadores de salud mental durante las crisis sociales en Colombia”],	2022
	909	WoS	Gómez-Acosta, A	Critic Review of the Article Empathy, Social Media and Mental Health Indicators in Colombian' Social Crises	2022
	910	WoS	Gomez-Acosta, A	Critic Review of the Article Empathy, Social Media and Mental Health Indicators in Colombian' Social Crises	2022
	911	WoS	Chen, Y; Zhang, ZH; Wang, T	Dire Straits: How tourists on the Diamond Princess cruise endured the COVID-19 crisis	2022
	912	WoS	Takahashi, H; Uenae, C; Sumitani, Y; Kakimoto, Y; Omae, YUTO	DISASTER EVACUATION SIMULATION CONSIDERING TRANSMISSION OF FALSE AND FACT-CHECKING INFORMATION BY SOCIAL NETWORKING SERVICE	2022
	913	scopus	Takahashi H.; Uenae C.; Sumitani Y.; Kakimoto Y.; Omae Y.,"Takahashi, Hirotaka	DISASTER EVACUATION SIMULATION CONSIDERING TRANSMISSION OF FALSE AND FACT-CHECKING INFORMATION BY SOCIAL NETWORKING SERVICE,	2022
	914	PubMed	Yeo J, Knox CC, Hu Q.	Disaster Recovery Communication in the Digital Era: Social Media and the 2016 Southern Louisiana Flood	2022
	915	PubMed	Ye Z, Li R, Wu J.	Dynamic Demand Evaluation of COVID-19 Medical Facilities in Wuhan Based on Public Sentiment	2022
	916	WoS	Mirbabaie, M; Stieglitz, S; Brünker, F	Dynamics of convergence behaviour in social media crisis communication - a complexity perspective	2022
	917	scopus	Mirbabaie M.; Stieglitz S.; Brünker F.,"Mirbabaie, Milad	Dynamics of convergence behaviour in social media crisis communication – a complexity perspective,	2022
	918	WoS	Gao, SJ; Grebitus, C; Schmitz, T	Effects of risk preferences and social networks on adoption of genomics by Chinese hog farmers	2022
	919	PubMed	Zhang G, Lu D, Jia X.	Emotional Contagion in Physical-Cyber Integrated Networks: The Phase Transition Perspective	2022
	920	WoS	Diego Armando León Rodríguez, María Paula Tobar Herrera, María Olga Hodeg Fernández de Castro, Oscar Mauricio Aguilar Mejía	Empathy, Social Media and Mental Health Indicators in Colombian' Social Crises	2022
	921	scopus	Rodríguez D.A.L.; Herrera M.P.T.; de Castro M.O.H.F.; Mejía O.M.A.,"Rodríguez, Diego Armando León	Empathy, Social Media and Mental Health Indicators in Colombian’ Social Crises; [Empatía, redes sociales e indicadores de salud mental durante las crisis sociales en Colombia],	2022
	922	WoS	Parito, M; Pérez-Calle, R; D'Ambrosi, L	European Sentiment in time of crises. The point of view of young university students1	2022
	923	WoS	Che, S; Nan, D; Kamphuis, P; Zhang, S; Kim, JH	Examining Crisis Communication Using Semantic Network and Sentiment Analysis: A Case Study on NetEase Games	2022
	924	WoS	Lai, CH	Examining the paths of influence between individual motivators, information behaviors, and outcomes in disaster risk reduction	2022
	925	PubMed	Effrosynidis D, Sylaios G, Arampatzis A.	Exploring climate change on Twitter using seven aspects: Stance, sentiment, aggressiveness, temperature, gender, topics, and disasters	2022
	926	PubMed	Effrosynidis D, Sylaios G, Arampatzis A.	Exploring climate change on Twitter using seven aspects: Stance, sentiment, aggressiveness, temperature, gender, topics, and disasters	2022
	927	WoS	Effrosynidis, D; Sylaios, G; Arampatzis, A	Exploring climate change on Twitter using seven aspects: Stance, sentiment, aggressiveness, temperature, gender, topics, and disasters	2022
	928	WoS	Effrosynidis, D; Sylaios, G; Arampatzis, A	Exploring climate change on Twitter using seven aspects: Stance, sentiment, aggressiveness, temperature, gender, topics, and disasters	2022
	929	scopus	Effrosynidis D.; Sylaios G.; Arampatzis A.,"Effrosynidis, Dimitrios	Exploring climate change on Twitter using seven aspects: Stance, sentiment, aggressiveness, temperature, gender, topics, and disasters,	2022
	930	scopus	Effrosynidis D.; Sylaios G.; Arampatzis A.,"Effrosynidis, Dimitrios	Exploring climate change on Twitter using seven aspects: Stance, sentiment, aggressiveness, temperature, gender, topics, and disasters,	2022
	931	PubMed	Jin X.	Exploring frames of environmental crises on Twitter and Weibo: Crisis communication about Hurricane Maria and haze	2022
	932	WoS	Wang, Y; Tang, Y; Zuo, J; Bartsch, K	Exploring rumor combating behavior of social media on NIMBY conflict: Temporal modes, frameworks and strategies	2022
	933	WoS	Feng, YL; Tong, QY	Exploring the Mediating Role of Situation Awareness and Crisis Emotions Between Social Media Use and COVID-19 Protective Behaviors: Cross-Sectional Study	2022
	934	scopus	Feng Y.; Tong Q.,"Feng, Yulei	Exploring the Mediating Role of Situation Awareness and Crisis Emotions Between Social Media Use and COVID-19 Protective Behaviors: Cross-Sectional Study,	2022
	935	scopus	Buragohain D.,"Buragohain, Dipima	General awareness and responses to covid-19 crisis: A sentiment analysis of twitter updates,	2022
	936	WoS	Kulcar, V; Bork-Hueffer, T; Schneider, AM	Getting Through the Crisis Together: Do Friendships Contribute to University Students' Resilience During the COVID-19 Pandemic?	2022
	937	scopus	Kulcar V.; Bork-Hüffer T.; Schneider A.-M.,"Kulcar, Vanessa	Getting Through the Crisis Together: Do Friendships Contribute to University Students’ Resilience During the COVID-19 Pandemic?,	2022
	938	PubMed	Utz S, Gaiser F, Wolfers LN.	Guidance in the chaos: Effects of science communication by virologists during the COVID-19 crisis in Germany and the role of parasocial phenomena	2022
	939	WoS	Vasconcelos, F; Eisenstein, E	Hazardous Gaming: Challenges in the Social Media Involving Children and Adolescents	2022
	940	scopus	Vasconcelos F.; Eisenstein E.,"Vasconcelos, Fabiana	Hazardous Gaming: Challenges in the Social Media Involving Children and Adolescents,	2022
	941	WoS	Qin, YH; Liu, JJ; Li, JC; Wang, RZ; Guo, PF; Liu, H; Kang, Z; Wu, QH	How do moral hazard behaviors lead to the waste of medical insurance funds? An empirical study from China	2022
	942	WoS	Zhao, X; Jin, AL; Hu, B	How Do Perceived Social Support and Community Social Network Alleviate Psychological Distress During COVID-19 Lockdown? The Mediating Role of Residents' Epidemic Prevention Capability	2022
	943	scopus	Zhao X.; Jin A.; Hu B.,"Zhao, Xu	How Do Perceived Social Support and Community Social Network Alleviate Psychological Distress During COVID-19 Lockdown? The Mediating Role of Residents' Epidemic Prevention Capability,	2022
	944	WoS	Pisano, F; Manfredini, A; Brachi, D; Landi, L; Sorrentino, L; Bottone, M; Incoccia, C; Marangolo, P	How Has COVID-19 Impacted Our Language Use?	2022
	945	scopus	Pisano F.; Manfredini A.; Brachi D.; Landi L.; Sorrentino L.; Bottone M.; Incoccia C.; Marangolo P.,"Pisano, Francesca	How Has COVID-19 Impacted Our Language Use?,	2022
	946	WoS	Lorenzoni, V; Andreozzi, G; Bazzani, A; Casigliani, V; Pirri, S; Tavoschi, L; Turchetti, G	How Italy Tweeted about COVID-19: Detecting Reactions to the Pandemic from Social Media	2022
	947	scopus	Lorenzoni V.; Andreozzi G.; Bazzani A.; Casigliani V.; Pirri S.; Tavoschi L.; Turchetti G.,"Lorenzoni, Valentina	How Italy Tweeted about COVID-19: Detecting Reactions to the Pandemic from Social Media,	2022
	948	PubMed	Azevedo D, Plácido AI, Herdeiro MT, Roque F, Roque V.	How Portuguese Health Entities Used Social Media to Face the Public Health Emergency during COVID-19 Disease	2022
	949	WoS	Wu, LR; Li, JJ; Qi, JY; Shi, N; Zhu, HM	How to Promote Public Engagement and Enhance Sentiment Through Government Social Media During the COVID-19 Crisis: A Public Value Management Perspective	2022
	950	WoS	Wu, LR; Li, JJ; Qi, JY; Shi, N; Zhu, HM	How to Promote Public Engagement and Enhance Sentiment Through Government Social Media During the COVID-19 Crisis: A Public Value Management Perspective	2022
	951	WoS	Deol, Y; Lashai, M	Impact of Cyberbullying on Adolescent Mental Health in the midst of pandemic - Hidden Crisis	2022
	952	PubMed	Ihekweazu V, Ejibe U, Kaduru C, Disu Y, Oyebanji O, Oguanuo E, Anueyiagu C, Obanor OO, Akande-Alegbe A, Egwuenu A, Ojumu T, Abara AE, Ochu CL.	Implementing an emergency risk communication campaign in response to the COVID-19 pandemic in Nigeria: lessons learned	2022
	953	WoS	Na, HS; Grace, R	Influence of social networks and opportunities for social support on evacuation destination decision-making	2022
	954	scopus	Na H.S.; Grace R.,"Na, Hyeong Suk	Influence of social networks and opportunities for social support on evacuation destination decision-making,	2022
	955	PubMed	Zhu H.	Interplay between Discrete Emotions and Preventive Behavior in Health Crises: Big Data Analysis of COVID-19	2022
	956	WoS	Zhu, HY	Interplay between Discrete Emotions and Preventive Behavior in Health Crises: Big Data Analysis of COVID-19	2022
	957	scopus	Joveini H.; Zare Z.; Hashemian M.; Mehri A.; Shahrabadi R.; Mahdavifar N.; Aval H.E.,"Joveini, Hamid	Investigating Iranians’ Attitude, Practice, and Perceived Self-Efficacy towards COVID-19 Preventive Behaviors,	2022
	958	WoS	Yang, G; Wang, ZD; Chen, L	Investigating the Public Sentiment in Major Public Emergencies Through the Complex Networks Method: A Case Study of COVID-19 Epidemic	2022
	959	scopus	Yang G.; Wang Z.; Chen L.,"Yang, Guang	Investigating the Public Sentiment in Major Public Emergencies Through the Complex Networks Method: A Case Study of COVID-19 Epidemic,	2022
	960	WoS	Hämpke, J; Röseler, S; Thielsch, MT	Is Being Funny a Useful Policy? How Local Governments' Humorous Crisis Response Strategies and Crisis Responsibilities Influence Trust, Emotions, and Behavioral Intentions	2022
	961	scopus	Luo T.; Li R.; Sun Z.; Tao F.; Kumar M.; Li C.,"Luo, Tianjie	Let the Big Data Speak: Collaborative Model of Topic Extract and Sentiment Analysis COVID-19 Based on Weibo Data,	2022
	962	PubMed	Byrd K, John RS.	Lies, Damned Lies, and Social Media Following Extreme Events	2022
	963	scopus	Ulloa-López P.,"Ulloa-López, Paola	Linking communication in crisis and citizen mental health. Ecuador study case; [VINCULACIÓN DE LA COMUNICACIÓN EN CRISIS Y LA SALUD MENTAL CIUDADANA Caso de estudio Ecuador],	2022
	964	WoS	Rantasila, A	Managing unpleasant moods: Affective discipline in Facebook discussions	2022
	965	scopus	Li J.,"Li, Jiangnan	Mental Disease Early Warning Analysis Technology Based on Social Media Big Data Algorithm,	2022
	966	PubMed	Teague SJ, Shatte ABR, Weller E, Fuller-Tyszkiewicz M, Hutchinson DM.	Methods and Applications of Social Media Monitoring of Mental Health During Disasters: Scoping Review	2022
	967	WoS	Teague, SJ; Shatte, ABR; Weller, E; Fuller-Tyszkiewicz, M; Hutchinson, DM	Methods and Applications of Social Media Monitoring of Mental Health During Disasters: Scoping Review	2022
	968	scopus	Yamamoto F.; Kumamoto T.; Suzuki Y.; Nadamoto A.,"Yamamoto, Futo	Methods of Calculating Usefulness Ratings of Behavioral Facilitation Tweets in Disaster Situations,	2022
	969	scopus	Liu F.; Liu D.,"Liu, Fangfang	Mining the Mental Health Crisis Among College Students Using Big Data : - - A Data Analysis based on TikTok,	2022
	970	WoS	Wu, KJ; Wu, JD; Li, Y	Mining typhoon victim information based on multi-source data fusion using social media data in China: a case study of the 2019 Super Typhoon Lekima	2022
	971	PubMed	Clemente-Suárez VJ, Navarro-Jiménez E, Simón-Sanjurjo JA, Beltran-Velasco AI, Laborde-Cárdenas CC, Benitez-Agudelo JC, Bustamante-Sánchez Á, Tornero-Aguilera JF.	Mis-Dis Information in COVID-19 Health Crisis: A Narrative Review	2022
	972	WoS	Han, XH; Wang, JL	Modelling and Analyzing the Semantic Evolution of Social Media User Behaviors during Disaster Events: A Case Study of COVID-19	2022
	973	scopus	Han X.; Wang J.,"Han, Xuehua	Modelling and Analyzing the Semantic Evolution of Social Media User Behaviors During Disaster Events: A Case Study of COVID-19,	2022
	974	PubMed	Hunt K, Agarwal P, Zhuang J.	Monitoring Misinformation on Twitter During Crisis Events: A Machine Learning Approach	2022
	975	WoS	Saini, N; Saha, S; Bhattacharyya, P; Mrinal, S; Mishra, SK	On Multimodal Microblog Summarization	2022
	976	WoS	Kostyuchenko, YV; Pushkar, V	On the Analysis of Horror Stories in the Militants' Narratives as Markers of Violent Behavior and Conflict Identity: Case of L/DPR During the Warfare in Donbass, East Ukraine, 2014-2021	2022
	977	PubMed	Liu J, Qi J.	Online Public Rumor Engagement Model and Intervention Strategy in Major Public Health Emergencies: From the Perspective of Social Psychological Stress	2022
	978	WoS	Pilling, S; Clarke, K; Parker, G; James, K; Landau, S; Weaver, T; Razzaque, R; Craig, T	Open Dialogue compared to treatment as usual for adults experiencing a mental health crisis: Protocol for the ODDESSI multi-site cluster randomised controlled trial	2022
	979	scopus	Pilling S.; Clarke K.; Parker G.; James K.; Landau S.; Weaver T.; Razzaque R.; Craig T.,"Pilling, Stephen	Open Dialogue compared to treatment as usual for adults experiencing a mental health crisis: Protocol for the ODDESSI multi-site cluster randomised controlled trial,	2022
	980	PubMed	Wang D, Zhou Y, Ma F.	Opinion Leaders and Structural Hole Spanners Influencing Echo Chambers in Discussions About COVID-19 Vaccines on Social Media in China: Network Analysis	2022
	981	PubMed	Tušl M, Thelen A, Marcus K, Peters A, Shalaeva E, Scheckel B, Sykora M, Elayan S, Naslund JA, Shankardass K, Mooney SJ, Fadda M, Gruebner O.	Opportunities and challenges of using social media big data to assess mental health consequences of the COVID-19 crisis and future major events	2022
	982	WoS	Gavrilidis, AA; Nita, A; Rozylowicz, L	Past local industrial disasters and involvement of NGOs stimulate public participation in transboundary Environmental Impact Assessment	2022
	983	PubMed	Pickering CJ, Al-Baldawi Z, Amany RA, McVean L, Adan M, Baker L, Al-Baldawi Z, O'Sullivan T.	Photovoice and Instagram as Strategies for Youth Engagement in Disaster Risk Reduction	2022
	984	WoS	Hassrick, EM; Weissinger, G; VanFossen, C; Milani, R; Ventimiglia, J; Hoffman, IDV; Wintersteen, M; Atte, T; Fernandes, S; Diamond, G	Police departments and care continuity for autistic youth in suicidal crisis	2022
	985	scopus	McGhee Hassrick E.; Weissinger G.; VanFossen C.; Milani R.; Ventimiglia J.; Hoffman I.D.-V.; Wintersteen M.; Atte T.; Fernandes S.; Diamond G.,"McGhee Hassrick, Elizabeth	Police departments and care continuity for autistic youth in suicidal crisis,	2022
	986	WoS	Eom, G; Yun, SHY; Byeon, H	Predicting the sentiment of South Korean Twitter users toward vaccination after the emergence of COVID-19 Omicron variant using deep learning-based natural language processing	2022
	987	scopus	Eom G.; Yun S.; Byeon H.,"Eom, Gayeong	Predicting the sentiment of South Korean Twitter users toward vaccination after the emergence of COVID-19 Omicron variant using deep learning-based natural language processing,	2022
	988	PubMed	Vera MA, El-Khoury JM, Thorp H, Tofel RJ, Ross JS, Mandavilli A, Topol E.	Public Misinformation and Science Communication in Times of Public Health Crises	2022
	989	WoS	Mir, AA; Rathinam, S; Gul, S	Public perception of COVID-19 vaccines from the digital footprints left on Twitter: analyzing positive, neutral and negative sentiments of Twitterati	2022
	990	WoS	Mir, AA; Rathinam, S; Gul, S	Public perception of COVID-19 vaccines from the digital footprints left on Twitter: analyzing positive, neutral and negative sentiments of Twitterati	2022
	991	scopus	Mir A.A.; Rathinam S.; Gul S.,"Mir, Aasif Ahmad	Public perception of COVID-19 vaccines from the digital footprints left on Twitter: analyzing positive, neutral and negative sentiments of Twitterati,	2022
	992	PubMed	Bathina K, Ten Thij M, Bollen J.	Quantifying societal emotional resilience to natural disasters from geo-located social media content	2022
	993	WoS	Chen, YD; Li, Y; Wang, ZF; Quintero, AJ; Yang, CW; Ji, WY	Rapid Perception of Public Opinion in Emergency Events through Social Media	2022
	994	scopus	Blecha L.,"Blecha, Laurin	Recuperar la Patria: Xenophobic Sentiments in Costa Rica in the Context of the Nicaraguan Refugee Crisis 2018,	2022
	995	WoS	Baxi, MK; Philip, J; Mago, V	Resilience of political leaders and healthcare organizations during COVID-19	2022
	996	PubMed	Landis B, Jachimowicz JM, Wang DJ, Krause RW.	Revisiting extraversion and leadership emergence: A social network churn perspective	2022
	997	PubMed	Guo H, Zhang J, Feng S, Chen B, Wang M.	Risk Communication in the Alert Phase of the COVID-19 Pandemic: Analysis of News Flow at National and Global Levels	2022
	998	scopus	Chaitin J.; Steinberg S.; Avlagon E.; Steinberg S.,"Chaitin, Julia	Routine Emergency: The Meaning of Life for Israelis Living Along the Gaza Border,	2022
	999	WoS	Ding, XJ; Zhang, XX; Fan, RS; Xu, QC; Hunt, K; Zhuang, J	Rumor recognition behavior of social media users in emergencies	2022
	1000	scopus	Ridwan A.; Nuha H.H.; Dharayani R.,"Ridwan, Akbar	Sentiment Analysis of Floods on Twitter Social Media Using the Naive Bayes Classifier Method with the N-Gram Feature,	2022
	1001	scopus	Ridwan A.; Nuha H.H.; Dharayani R.,"Ridwan, Akbar	Sentiment Analysis of Floods on Twitter Social Media Using the Naive Bayes Classifier Method with the N-Gram Feature,	2022
	1002	WoS	Mahyoob, M; Algaraady, J; Alrahaili, M; Alblwi, A	Sentiment Analysis of Public Tweets Towards the Emergence of SARS-CoV-2 Omicron Variant: A Social Media Analytics Framework	2022
	1003	PubMed	Hu N.	Sentiment Analysis of Texts on Public Health Emergencies Based on Social Media Data Mining	2022
	1004	WoS	Hu, N	Sentiment Analysis of Texts on Public Health Emergencies Based on Social Media Data Mining	2022
	1005	scopus	Hu N.,"Hu, Nan	Sentiment Analysis of Texts on Public Health Emergencies Based on Social Media Data Mining,	2022
	1006	scopus	Zhang Y.; Suhaimi N.; Yongsatianchot N.; Gaggiano J.D.; Kim M.; Patel S.A.; Sun Y.; Marsella S.; Griffin J.; Parker A.G.,"Zhang, Yixuan	Shifting Trust: Examining How Trust and Distrust Emerge, Transform, and Collapse in COVID-19 Information Seeking,	2022
	1007	WoS	Yabe, Y; Hagiwara, Y; Sekiguchi, T; Sugawara, Y; Tsuchiya, M; Yoshida, S; Tsuji, I	Sleep disturbance is associated with neck pain: a 3-year longitudinal study after the Great East Japan Earthquake	2022
	1008	scopus	Yabe Y.; Hagiwara Y.; Sekiguchi T.; Sugawara Y.; Tsuchiya M.; Yoshida S.; Tsuji I.,"Yabe, Yutaka	Sleep disturbance is associated with neck pain: a 3-year longitudinal study after the Great East Japan Earthquake,	2022
	1009	PubMed	Kyne D, Robledo C, Clark LC, Charak R, Salahuddin M, Morrow J.	Social Connectedness, Physical Distancing, and Anxiety in Complying with Shelter-In-Place Orders and Advisories during the Once-In-A-Century COVID-19 Pandemic in the US: A Study of Social Media and Internet Users	2022
	1010	WoS	Yazdani, DMNA; Abir, T; Qing, Y; Ahmad, J; Al Mamun, A; Zainol, NR; Kakon, K; Agho, KE; Wang, SS	Social media addiction and emotions during the disaster recovery period-The moderating role of post-COVID timing	2022
	1011	WoS	Ansell, L; Dalla Valle, L	Social Media Integration of Flood Data: A Vine Copula-Based Approach	2022
	1012	WoS	Ling, JX; An, G; Su, ZH; Song, XQ	Social Media Multimodal Information Analysis based on the BiLSTM-Attention-CNN-XGBoost Ensemble Neural Network	2022
	1013	scopus	Jixian L.; Gang A.; Zhihao S.; Xiaoqiang S.,"Jixian, Ling	Social Media Multimodal Information Analysis based on the BiLSTM-Attention-CNN-XGBoost Ensemble Neural Network,	2022
	1014	PubMed	Gu M, Guo H, Zhuang J, Du Y, Qian L.	Social Media User Behavior and Emotions during Crisis Events	2022
	1015	WoS	Gu, MY; Guo, HX; Zhuang, J; Du, YF; Qian, LJ	Social Media User Behavior and Emotions during Crisis Events	2022
	1016	scopus	Gu M.; Guo H.; Zhuang J.; Du Y.; Qian L.,"Gu, Mingyun	Social Media User Behavior and Emotions during Crisis Events,	2022
	1017	PubMed	Yousefi Khoshsabegheh H, Ardalan A, Takian A, Hedayatifar L, Ostadtaghizadeh A, Saeedi B.	Social Network Analysis for Implementation of the Sendai Framework for Disaster Risk Reduction in Iran	2022
	1018	WoS	Ma, GWS; Schöne, J; Parkinson, B	Social Sharing of Emotion During the Collective Crisis of COVID-19	2022
	1019	PubMed	Tomczyk S, Rahn M, Schmidt S.	Sociodemographic and Psychosocial Profiles of Multi-Media Use for Risk Communication in the General Population	2022
	1020	WoS	Fan, YY; Elliott, K	Sparse, Pair-Wise, Emotion-Focused Interactions: Educators' Networking Patterns on Twitter at Early Pandemic	2022
	1021	scopus	Sakhapara A.; Pawade D.; Dodhia B.; Jain J.; Bhosale O.; Chakrawar O.,"Sakhapara, Avani	Summarization of Tweets Related to Disaster,	2022
	1022	scopus	Sakhapara A.; Pawade D.; Dodhia B.; Jain J.; Bhosale O.; Chakrawar O.,"Sakhapara, Avani	Summarization of Tweets Related to Disaster,	2022
	1023	PubMed	Mosalanejad L, Abdollahifard S.	Testing adaptation and psychometric properties of survey instrument for students' perspectives on e-professionalism and social media in Iranian students: Corona crisis and medical education	2022
	1024	scopus	Mosalanejad L.; Abdollahifard S.,"Mosalanejad, Leili	Testing adaptation and psychometric properties of survey instrument for students' perspectives on e-professionalism and social media in Iranian students: Corona crisis and medical education,	2022
	1025	WoS	Ham, JR; Lilley, MK; Lelekach, J; Miller, MR; Robeck, TR; Pellis, SM; Hill, HMM	The emergence and early development of socio-sexual behavior in beluga calves (Delphinapterus leucas)	2022
	1026	scopus	Ham J.R.; Lilley M.K.; Lelekach J.; Miller M.R.; Robeck T.R.; Pellis S.M.; Manitzas Hill H.M.,"Ham, Jackson R.	The emergence and early development of socio-sexual behavior in beluga calves (Delphinapterus leucas),	2022
	1027	WoS	Wang, DD; Wang, P; Liu, YJ	The Emergence Process of Construction Project Resilience: A Social Network Analysis Approach	2022
	1028	scopus	Wang D.; Wang P.; Liu Y.,"Wang, Dedong	The Emergence Process of Construction Project Resilience: A Social Network Analysis Approach,	2022
	1029	WoS	Chen, X; Yik, M	The Emotional Anatomy of the Wuhan Lockdown: Sentiment Analysis Using Weibo Data	2022
	1030	WoS	Pi, ZX; Feng, H	The evolution of public sentiment toward government management of emergencies: Social media analytics	2022
	1031	scopus	Pi Z.; Feng H.,"Pi, Zhongxu	The evolution of public sentiment toward government management of emergencies: Social media analytics,	2022
	1032	WoS	Lwin, M; Sheldenkar, A; Lu, JH; Schulz, PJ; Shin, W; Panchapakesan, C; Gupta, RK; Yang, YP	The Evolution of Public Sentiments During the COVID-19 Pandemic: Case Comparisons of India, Singapore, South Korea, the United Kingdom, and the United States	2022
	1033	WoS	Yang, JH; Liu, YY; Kholaif, MMNHK	The impact of relationship management on manufacturer resilience in emergencies	2022
	1034	WoS	Kostyuchenko, Y; Pushkar, V; Malysheva, O; Yuschenko, M	The Impact of the COVID-19 Pandemic on the Radical Behavior and Armed Conflict Escalation Risks: Case of Donbas (East Ukraine) Warfare	2022
	1035	scopus	Kostyuchenko Y.; Pushkar V.; Malysheva O.; Yuschenko M.,"Kostyuchenko, Yuriy	The Impact of the COVID-19 Pandemic on the Radical Behavior and Armed Conflict Escalation Risks: Case of Donbas (East Ukraine) Warfare,	2022
	1036	PubMed	Kim S.	The Influence of SNS on Policy Support to Mitigate Public Health Crises: The Mediating Role of General and Personal Risk Perceptions	2022
	1037	scopus	Righi A.; Catanese E.; Valentino L.; Zardetto D.,"Righi, A.	The Italian Social Mood on Economy Index During the Covid-19 Crisis,	2022
	1038	WoS	Chen, YD; Wu, JH; Ma, JJ; Zhu, HY; Li, WJ; Gan, YQ	The mediating effect of media usage on the relationship between anxiety/fear and physician-patient trust during the COVID-19 pandemic	2022
	1039	scopus	Chen Y.; Wu J.; Ma J.; Zhu H.; Li W.; Gan Y.,"Chen, Yidi	The mediating effect of media usage on the relationship between anxiety/fear and physician–patient trust during the COVID-19 pandemic,	2022
	1040	WoS	MacLeod, S; Singh, NP; Boyd, CJ	The Unclear Role of the Physician on Social Media During the COVID-19 Pandemic. Comment on Emergency Physician Twitter Use in the COVID-19 Pandemic as a Potential Predictor of Impending Surge: Retrospective Observational Study	2022
	1041	WoS	MacLeod, S; Singh, NP; Boyd, CJ	The Unclear Role of the Physician on Social Media During the COVID-19 Pandemic. Comment on Emergency Physician Twitter Use in the COVID-19 Pandemic as a Potential Predictor of Impending Surge: Retrospective Observational Study	2022
	1042	scopus	MacLeod S.; Singh N.P.; Boyd C.J.,"MacLeod, Spencer	The Unclear Role of the Physician on Social Media During the COVID-19 Pandemic.Comment on "Emergency Physician Twitter Use in the COVID-19 Pandemic as a Potential Predictor of Impending Surge: Retrospective Observational Study"	2022
	1043	scopus	MacLeod S.; Singh N.P.; Boyd C.J.,"MacLeod, Spencer	The Unclear Role of the Physician on Social Media During the COVID-19 Pandemic.Comment on Emergency Physician Twitter Use in the COVID-19 Pandemic as a Potential Predictor of Impending Surge: Retrospective Observational Study	2022
	1044	WoS	Bhullar, G; Khullar, A; Kumar, A; Sharma, A; Pannu, HS; Malhi, A	Time series sentiment analysis (SA) of relief operations using social media (SM) platform for efficient resource management	2022
	1045	scopus	Bhullar G.; Khullar A.; Kumar A.; Sharma A.; Pannu H.S.; Malhi A.,"Bhullar, Gurman	Time series sentiment analysis (SA) of relief operations using social media (SM) platform for efficient resource management,	2022
	1046	WoS	Samuels, R; Xie, JJ; Mohammadi, N; Taylor, JE	Tipping the scales: how geographical scale affects the interpretation of social media behavior in crisis research	2022
	1047	scopus	Samuels R.; Xie J.; Mohammadi N.; Taylor J.E.,"Samuels, Rachel	Tipping the scales: how geographical scale affects the interpretation of social media behavior in crisis research,	2022
	1048	WoS	Tommasel, A; Diaz-Pace, A; Godoy, D; Rodriguez, JM	Tracking the evolution of crisis processes and mental health on social media during the COVID-19 pandemic	2022
	1049	scopus	Tommasel A.; Diaz-Pace A.; Godoy D.; Rodriguez J.M.,"Tommasel, Antonela	Tracking the evolution of crisis processes and mental health on social media during the COVID-19 pandemic,	2022
	1050	PubMed	Chun A, Panchmatia R, Doan Q, Meckler G, Narayan B.	Twitter as a Knowledge Translation Tool to Increase Awareness of the OpenHEARTSMAP Psychosocial Assessment and Management Tool in the Field of Pediatric Emergency Mental Health	2022
	1051	WoS	Chun, A; Panchmatia, R; Doan, Q; Meckler, G; Narayan, B	Twitter as a Knowledge Translation Tool to Increase Awareness of the OpenHEARTSMAP Psychosocial Assessment and Management Tool in the Field of Pediatric Emergency Mental Health	2022
	1052	PubMed	Ogie R, Moore A, Wickramasuriya R, Amirghasemi M, James S, Dilworth T.	Twitter data from the 2019-20 Australian bushfires reveals participatory and temporal variations in social media use for disaster recovery	2022
	1053	WoS	Wang, HC; Xiong, L; Wang, CW; Chen, N	Understanding Chinese mobile social media users' communication behaviors during public health emergencies	2022
	1054	scopus	Wang H.; Xiong L.; Wang C.; Chen N.,"Wang, Houcai	Understanding Chinese mobile social media users’ communication behaviors during public health emergencies,	2022
	1055	WoS	Roy, KC; Hasan, S; Abdul-Aziz, OI; Mozumder, P	Understanding the influence of multiple information sources on risk perception dynamics and evacuation decisions: An agent-based modeling approach	2022
	1056	WoS	Conrad, C; Moylan, R; Diaz, GO	University life has gone digital: influences of institutional mobile social network use during the COVID-19 emergency	2022
	1057	PubMed	Olivares SM, Myneni S.	Unpacking Misinfodemic During a Global Health Crisis: A Qualitative Inquiry of Psychosocial Characteristics in Social Media Interactions	2022
	1058	scopus	Olivares S.M.; Myneni S.,"Olivares, Sofia M.	Unpacking Misinfodemic During a Global Health Crisis: A Qualitative Inquiry of Psychosocial Characteristics in Social Media Interactions,	2022
	1059	scopus	Singh M.; Agarwal K.; Verma K.; Yadav R.K.,"Singh, Mandeep	Urgency Status Classification of Multilingual Medical Emergency Tweets Using Transformer-based Cross-Lingual Encoders,	2022
	1060	PubMed	Kopacheva E, Yantseva V.	Users' polarisation in dynamic discussion networks: The case of refugee crisis in Sweden	2022
	1061	PubMed	Hassan SZ, Ahmad K, Hicks S, Halvorsen P, Al-Fuqaha A, Conci N, Riegler M.	Visual Sentiment Analysis from Disaster Images in Social Media	2022
	1062	WoS	Hassan, SZ; Ahmad, K; Hicks, S; Halvorsen, P; Al-Fuqaha, A; Conci, N; Riegler, M	Visual Sentiment Analysis from Disaster Images in Social Media	2022
	1063	scopus	Hassan S.Z.; Ahmad K.; Hicks S.; Halvorsen P.; Al-Fuqaha A.; Conci N.; Riegler M.,"Hassan, Syed Zohaib	Visual Sentiment Analysis from Disaster Images in Social Media,	2022
	1064	WoS	Coady, A; Lainchbury, K; Godard, R; Holtzman, S	What twitter can tell us about user experiences of crisis text lines: A qualitative study	2022
	1065	PubMed	Li L, Hua L, Gao F.	What We Ask about When We Ask about Quarantine? Content and Sentiment Analysis on Online Help-Seeking Posts during COVID-19 on a Q&A Platform in China	2022
	1066	WoS	Zhao, H	When organizational crises meet nationalism: Crisis communication of multinational corporations in the Chinese context	2022
	1067	WoS	Shah, AM; Schweiggart, N	#BoycottMurree campaign on twitter: Monitoring public response to the negative destination events during a crisis	2023
	1068	PubMed	Deutsch AJ, Alvarez A, Balint S, Pappal RD, Roseen S, Sun WW, Warren J, Stanton K, Agarwal AK.	#StopTheStigmaEM: Building a social media-based movement to support emergency medicine mental health	2023
	1069	scopus	Deutsch A.J.; Alvarez A.; Balint S.; Pappal R.D.; Roseen S.; Sun W.W.; Warren J.; Stanton K.; Agarwal A.K.,"Deutsch, Amanda J.	#StopTheStigmaEM: Building a social media–based movement to support emergency medicine mental health,	2023
	1070	WoS	Minocha, S; Singh, B	A Novel Sentimental Analysis for Response to Natural Disaster on Twitter Data	2023
	1071	WoS	Minocha, S; Singh, B	A Novel Sentimental Analysis for Response to Natural Disaster on Twitter Data	2023
	1072	scopus	Minocha S.; Singh B.,"Minocha, Sachin	A Novel Sentimental Analysis for Response to Natural Disaster on Twitter Data,	2023
	1073	scopus	Minocha S.; Singh B.,"Minocha, Sachin	A Novel Sentimental Analysis for Response to Natural Disaster on Twitter Data,	2023
	1074	WoS	Wang, YJ; Yan, B; Hu, XX; Xia, W; Ma, HW; Jin, P	A two-stage personalized feedback mechanism considering dynamic interactive behavior under social network in large-group emergency task scheduling schemes selection	2023
	1075	scopus	Wang Y.; Yan B.; Hu X.; Xia W.; Ma H.; Jin P.,"Wang, Yanjun	A two-stage personalized feedback mechanism considering dynamic interactive behavior under social network in large-group emergency task scheduling schemes selection,	2023
	1076	WoS	Pacholek, K; Prostean, M; Burris, S; Cockburn, L; Nganji, J; Nadge, AN; Mbibeh, L	A WhatsApp community forum for improving critical thinking and practice skills of mental health providers in a conflict zone	2023
	1077	scopus	Pacholek K.; Prostean M.; Burris S.; Cockburn L.; Nganji J.; Nadège A.N.; Mbibeh L.,"Pacholek, Kamila	A WhatsApp community forum for improving critical thinking and practice skills of mental health providers in a conflict zone,	2023
	1078	PubMed	Lohr AM, Neumbo KC, Njeru JW, Molina L, Hasley R, Ahmed Y, Quirindongo-Cedeno O, Torres-Herbeck GA, Goodson ML, Osman A, Weis JA, Wieland ML, Sia IG.	Addressing COVID-19 inequities using bidirectional crisis and emergency risk communication and vaccine clinic interventions: a descriptive study	2023
	1079	WoS	Ma, MJ; Gao, Q; Xiao, ZS; Hou, XS; Hu, BB; Jia, LF; Song, WF	Analysis of public emotion on flood disasters in southern China in 2020 based on social media data	2023
	1080	WoS	Ma, MJ; Gao, Q; Xiao, ZS; Hou, XS; Hu, BB; Jia, LF; Song, WF	Analysis of public emotion on flood disasters in southern China in 2020 based on social media data	2023
	1081	scopus	Ma M.; Gao Q.; Xiao Z.; Hou X.; Hu B.; Jia L.; Song W.,"Ma, Mingjun	Analysis of public emotion on flood disasters in southern China in 2020 based on social media data,	2023
	1082	scopus	Ma M.; Gao Q.; Xiao Z.; Hou X.; Hu B.; Jia L.; Song W.,"Ma, Mingjun	Analysis of public emotion on flood disasters in southern China in 2020 based on social media data,	2023
	1083	scopus	Cao Y.; Zhang Y.,"Cao, Yanbo	Analysis of the Emotional Characteristics of People in Earthquake-stricken Areas Based on Social Media Data Mining,	2023
	1084	WoS	Gardiner, S; Chen, JY; Novais, MA; Dupré, K; Castley, JG	Analyzing and Leveraging Social Media Disaster Communication of Natural Hazards: Community Sentiment and Messaging Regarding the Australian 2019/20 Bushfires	2023
	1085	scopus	Wang H.; Zhang L.; Zhang Y.,"Wang, Huan	Application of GIS in disaster management: A case study of the 2021 Australian flood,	2023
	1086	PubMed	Li S, Sun X.	Application of public emotion feature extraction algorithm based on social media communication in public opinion analysis of natural disasters	2023
	1087	WoS	Li, SS; Sun, XL	Application of public emotion feature extraction algorithm based on social media communication in public opinion analysis of natural disasters	2023
	1088	PubMed	Li, SS; Sun, XL	Application of public emotion feature extraction algorithm based on social media communication in public opinion analysis of natural disasters	2023
	1089	scopus	Li S.; Sun X.,"Li, Shanshan	Application of public emotion feature extraction algorithm based on social media communication in public opinion analysis of natural disasters,	2023
	1090	WoS	Laor, T	Are memes selfish? How Internet memes reflect crisis-Covid-19 pandemic in Israel	2023
	1091	scopus	Laor T.,"Laor, Tal	Are memes selfish? How Internet memes reflect crisis–Covid-19 pandemic in Israel,	2023
	1092	PubMed	Theivendrampillai S, Cooper J, Lee T, Lau MWK, Marquez C, Straus SE, Fahim C.	Canadian public perceptions and experiences with information during the COVID-19 pandemic: strategies to optimize future risk communications	2023
	1093	WoS	Lahat, L; Keynan, O; Scala, F	Capitalising on Twitter for Policy Learning during Crises: The Case of the Covid-19 Pandemic	2023
	1094	WoS	Goyanes, M; Skoric, M	Citizen (dis)engagement on social media: How the Catalan referendum crisis fostered a teflonic social media behaviour	2023
	1095	scopus	Goyanes M.; Skoric M.,"Goyanes, Manuel	Citizen (dis)engagement on social media: How the Catalan referendum crisis fostered a teflonic social media behaviour,	2023
	1096	scopus	Xu X.; Xiao T.,"Xu, Xuanhua	Consensus model for large group emergency decision-making driven by social network behavior data; [社会网络行为数据驱动的大群体应急决策共识模型],	2023
	1097	PubMed	Watimin NH, Zanuddin H, Rahamad MS, Yadegaridehkordi E.	Content framing role on public sentiment formation for pre-crisis detection on sensitive issue via sentiment analysis and content analysis	2023
	1098	WoS	Zhang, JX; Wang, DX; Gao, Q; Li, ZZ	Coordination-behavior patterns of control crews in digital nuclear power plants during emergencies from a network perspective: An exploratory study	2023
	1099	scopus	Zhang J.; Wang D.; Gao Q.; Li Z.,"Zhang, Junxiu	Coordination-behavior patterns of control crews in digital nuclear power plants during emergencies from a network perspective: An exploratory study,	2023
	1100	PubMed	Effrosynidis D, Sylaios G, Arampatzis A.	Correction: Exploring climate change on Twitter using seven aspects: Stance, sentiment, aggressiveness, temperature, gender, topics, and disasters	2023
	1101	PubMed	Effrosynidis D, Sylaios G, Arampatzis A.	Correction: Exploring climate change on Twitter using seven aspects: Stance, sentiment, aggressiveness, temperature, gender, topics, and disasters	2023
	1102	WoS	Wang, KJ; Lam, NSN; Mihunov, V	Correlating Twitter Use with Disaster Resilience at Two Spatial Scales: A Case Study of Hurricane Sandy	2023
	1103	WoS	Wang, KJ; Lam, NSN; Mihunov, V	Correlating Twitter Use with Disaster Resilience at Two Spatial Scales: A Case Study of Hurricane Sandy	2023
	1104	scopus	Wang K.; Lam N.S.N.; Mihunov V.,"Wang, Kejin	Correlating Twitter Use with Disaster Resilience at Two Spatial Scales: A Case Study of Hurricane Sandy,	2023
	1105	scopus	Wang K.; Lam N.S.N.; Mihunov V.,"Wang, Kejin	Correlating Twitter Use with Disaster Resilience at Two Spatial Scales: A Case Study of Hurricane Sandy,	2023
	1106	PubMed	He S, Li D, Liu CH, Xiong Y, Liu D, Feng J, Wen J.	Crisis communication in the WHO COVID-19 press conferences: A retrospective analysis	2023
	1107	WoS	Ding, JL; Xu, M; Tse, YK; Lin, KY; Zhang, MH	Customer opinions mining through social media: insights from sustainability fraud crisis-Volkswagen emissions scandal	2023
	1108	PubMed	Hu Q, An S, Kapucu N, Sellnow T, Yuksel M, Freihaut R.	Dynamics of interorganisational emergency communication on Twitter: the case of Hurricane Irma	2023
	1109	scopus	Cai M.; Liu P.; Xu C.; Luo H.,"Cai, Meng	Editorial: Understanding the impact of social media on public mental health and crisis management during the COVID-19 pandemic,	2023
	1110	PubMed	Davis CP.	Emergence of Covid-19 as a Novel Concept Shifts Existing Semantic Spaces	2023
	1111	WoS	Ueda, M; Watanabe, K; Sueki, H	Emotional Distress During COVID-19 by Mental Health Conditions and Economic Vulnerability: Retrospective Analysis of Survey-Linked Twitter Data With a Semisupervised Machine Learning Algorithm	2023
	1112	scopus	Ueda M.; Watanabe K.; Sueki H.,"Ueda, Michiko	Emotional Distress During COVID-19 by Mental Health Conditions and Economic Vulnerability: Retrospective Analysis of Survey-Linked Twitter Data With a Semisupervised Machine Learning Algorithm,	2023
	1113	WoS	Li, L; Du, YF; Ma, SJ; Ma, XY; Zheng, YL; Han, X	Environmental disaster and public rescue: A social media perspective	2023
	1114	scopus	Effrosynidis D.; Sylaios G.; Arampatzis A.,"Effrosynidis, Dimitrios	Erratum: Correction: Exploring climate change on Twitter using seven aspects: Stance, sentiment, aggressiveness, temperature, gender, topics, and disasters (PloS one (2022) 17 9 (e0274213)),	2023
	1115	scopus	Effrosynidis D.; Sylaios G.; Arampatzis A.,"Effrosynidis, Dimitrios	Erratum: Correction: Exploring climate change on Twitter using seven aspects: Stance, sentiment, aggressiveness, temperature, gender, topics, and disasters (PloS one (2022) 17 9 (e0274213)),	2023
	1116	scopus	,"","","https://www.scopus.com/inward/record.uri?eid=2-s2.0-85174304918&doi=10.1371%2fjournal.pone.0293151&partnerID=40&md5=20d1a8bbc43725787fc0532f1fc56254"	Erratum: Exploring climate change on Twitter using seven aspects: Stance, sentiment, aggressiveness, temperature, gender, topics, and disasters (PLoS ONE (2022) 17:9 (e0274213) DOI: 10.1371/journal.pone.0274213),	2023
	1117	scopus		Erratum: Exploring climate change on Twitter using seven aspects: Stance, sentiment, aggressiveness, temperature, gender, topics, and disasters (PLoS ONE (2022) 17:9 (e0274213) DOI: 10.1371/journal.pone.0274213),	2023
	1118	WoS	Vrana, V; Kydros, D; Kotzaivazoglou, I; Pechlivanaki, I	EU Citizens' Twitter Discussions of the 2022-23 Energy Crisis: A Content and Sentiment Analysis on the Verge of a Daunting Winter	2023
	1119	WoS	Torres, TS; Silva, MST; Coutinho, C; Hoagland, B; Jalil, EM; Cardoso, SW; Moreira, J; Magalhaes, MA; Luz, PM; Veloso, VG; Grinsztejn, B	Evaluation of Mpox Knowledge, Stigma, and Willingness to Vaccinate for Mpox: Cross-Sectional Web-Based Survey Among Sexual and Gender Minorities	2023
	1120	scopus	Torres T.S.; Silva M.S.T.; Coutinho C.; Hoagland B.; Jalil E.M.; Cardoso S.W.; Moreira J.; Magalhaes M.A.; Luz P.M.; Veloso V.G.; Grinsztejn B.,"Torres, Thiago Silva	Evaluation of Mpox Knowledge, Stigma, and Willingness to Vaccinate for Mpox: Cross-Sectional Web-Based Survey Among Sexual and Gender Minorities,	2023
	1121	WoS	Zhang, TW	Experience together online and help each other offline: an exploration of social media co-experience and social identification as predictors of mutual aid behaviour during the COVID-19 lockdown	2023
	1122	WoS	Hadjidimitriou, NS; Lippi, M; Mamei, M	Explaining population variation after the 2016 Central Italy earthquake using Call Data Records and Twitter	2023
	1123	scopus	Hadjidimitriou N.S.; Lippi M.; Mamei M.,"Hadjidimitriou, Natalia Selini	Explaining population variation after the 2016 Central Italy earthquake using Call Data Records and Twitter,	2023
	1124	WoS	Effrosynidis, D; Sylaios, G; Arampatzis, A	Exploring climate change on Twitter using seven aspects: Stance, sentiment, aggressiveness, temperature, gender, topics, and disasters (vol 17, e0274213, 2022)	2023
	1125	WoS	Effrosynidis, D; Sylaios, G; Arampatzis, A	Exploring climate change on Twitter using seven aspects: Stance, sentiment, aggressiveness, temperature, gender, topics, and disasters (vol 17, e0274213, 2022)	2023
	1126	WoS	Nawi, A; Khamis, NY; Hussin, Z; Aziz, MNA	Exploring Disruptive Adolescent Behaviours on Social Media: A Case Study During the Times of Crisis	2023
	1127	scopus	Nawi A.; Khamis N.Y.; Hussin Z.; Aziz M.N.A.,"Nawi, Aliff	Exploring Disruptive Adolescent Behaviours on Social Media: A Case Study During the Times of Crisis,	2023
	1128	PubMed	Muniz-Rodriguez K, Schwind JS, Yin J, Liang H, Chowell G, Fung IC.	Exploring Social Media Network Connections to Assist During Public Health Emergency Response: A Retrospective Case-Study of Hurricane Matthew and Twitter Users in Georgia, USA	2023
	1129	PubMed	Chen J, Liu Q, Liu X, Wang Y, Nie H, Xie X.	Exploring the Functioning of Online Self-Organizations during Public Health Emergencies: Patterns and Mechanism	2023
	1130	WoS	Milleville, K; Van Ackere, S; Verdoodt, J; Verstockt, S; De Maeyer, P; van de Weghe, N	Exploring the potential of social media to study environmental topics and natural disasters	2023
	1131	scopus	Milleville K.; Van Ackere S.; Verdoodt J.; Verstockt S.; De Maeyer P.; Van de Weghe N.,"Milleville, Kenzo	Exploring the potential of social media to study environmental topics and natural disasters,	2023
	1132	WoS	Buenemann, S; Tietjens, M; Tamminen, K; Strauss, B	Exploring Twitter sentiment analysis as a tool for teams in performance crises: A pilot study	2023
	1133	scopus	Wakasugi K.; Yamamoto F.; Suzuki Y.; Nadamoto A.,"Wakasugi, Kosuke	Feature Analysis of Regional Behavioral Facilitation Information Based on Source Location and Target People in Disaster,	2023
	1134	WoS	Li, JY; Wen, TJ	From Tragedy to Activism: Publics' Emotions, Efficacy, and Communicative Action on Twitter in the Case of the 2017 Las Vegas Mass Shooting	2023
	1135	scopus	Kanungo S.; Jain S.,"Kanungo, Shubhrata	Hybrid Deep Neural Network G-LSTM for Sentiment Analysis on Twitter: A Novel Approach to Disaster Management,	2023
	1136	scopus	Kanungo S.; Jain S.,"Kanungo, Shubhrata	Hybrid Deep Neural Network G-LSTM for Sentiment Analysis on Twitter: A Novel Approach to Disaster Management,	2023
	1137	WoS	Ai, J; Lv, XY; Gursoy, D	Impact of social media posts on travelers' attitudes and behaviors towards a destination after a natural disaster: moderating role of the source of the post	2023
	1138	WoS	Cohen, K; Dobias, M; Morris, R; Schleider, J	Improving uptake of mental health crisis resources: Randomized test of a single-session intervention embedded in social media	2023
	1139	scopus	Cohen K.; Dobias M.; Morris R.; Schleider J.,"Cohen, Katherine	Improving uptake of mental health crisis resources: Randomized test of a single-session intervention embedded in social media,	2023
	1140	PubMed	Guo H, Zhang J, Feng S, Zhou Y, Fan A, Wang M.	Information dissemination during public health emergencies: analysing the international flow of COVID-19-related news	2023
	1141	WoS	Karmegam, D; Mappillairaju, B	Information extraction using a mixed method analysis of social media data: A case study of the police shooting during the anti-Sterlite protests at Thoothukudi, India	2023
	1142	PubMed	Yang Y, Zhang Y, Xiang A.	Information interaction and social support: exploring help-seeking in online communities during public health emergencies	2023
	1143	WoS	Wu, HH; Xu, K; Hu, T; He, B; Xie, DM	'Instant Noodle Crisis': understanding tourist and public sentiments towards collective tourist environmentally irresponsible behaviour in a tourist destination in China	2023
	1144	WoS	Zhan, MM; Zhao, XY; Ma, L	Interplay of message features and source: predicting twitter users' engagement behaviors following a terrorist attack	2023
	1145	WoS	Nisch, S	Invasion of Ukraine: Frames and sentiments in Zelensky's Twitter communication	2023
	1146	PubMed	Agarwal AK, Mittal J, Tran A, Merchant R, Guntuku SC.	Investigating Social Media to Evaluate Emergency Medicine Physicians' Emotional Well-being During COVID-19	2023
	1147	WoS	Agarwal, AK; Mittal, J; Tran, A; Merchant, R; Guntuku, SC	Investigating Social Media to Evaluate Emergency Medicine Physicians' Emotional Well-being During COVID-19	2023
	1148	scopus	Agarwal A.K.; Mittal J.; Tran A.; Merchant R.; Guntuku S.C.,"Agarwal, Anish K.	Investigating Social Media to Evaluate Emergency Medicine Physicians' Emotional Well-being during COVID-19,	2023
	1149	WoS	Ujah, OI; Ogbu, CE; Kirby, RS	Is a game really a reason for people to die? Sentiment and thematic analysis of Twitter-based discourse on Indonesia soccer stampede	2023
	1150	WoS	Ujah, OI; Ogbu, CE; Kirby, RS	Is a game really a reason for people to die? Sentiment and thematic analysis of Twitter-based discourse on Indonesia soccer stampede	2023
	1151	PubMed	Birkun A, Dyulicheva Y, Chuksina E.	Laypeople do turn online to seek an advice on first aid in a health emergency: an insight into the help-seeking behaviour through the lens of the Youtube social media platform	2023
	1152	WoS	Birkun, A; Dyulicheva, Y; Chuksina, E	Laypeople do turn online to seek an advice on first aid in a health emergency: an insight into the help-seeking behaviour through the lens of the Youtube social media platform	2023
	1153	scopus	Birkun A.; Dyulicheva Y.; Chuksina E.,"Birkun, Alexei	Laypeople do turn online to seek an advice on first aid in a health emergency: an insight into the help-seeking behaviour through the lens of the Youtube social media platform,	2023
	1154	WoS	Tasselli, S; Sancino, A	Leaders' Networking Behaviours in a Time of Crisis: A Qualitative Study on the Frontline against COVID-19	2023
	1155	PubMed	Knox CC.	Local emergency management's use of social media during disasters: a case study of Hurricane Irma	2023
	1156	PubMed	Wang X.	Longitudinal multiplexity and structural constraints of online emergency collaborative networks: A tale of two Chinese societies	2023
	1157	PubMed	Lwin MO, Lee SY, Panchapakesan C, Tandoc E.	Mainstream News Media's Role in Public Health Communication During Crises: Assessment of Coverage and Correction of COVID-19 Misinformation	2023
	1158	scopus	Purnat T.D.; Nguyen T.; Briand S.,"Purnat, Tina D.	Managing Infodemics in the 21st Century: Addressing New Public Health Challenges in the Information Ecosystem,	2023
	1159	PubMed	Bérard M, Manneville F, Minary L, Ligier F, Bitar S, Agrinier N.	Mediating effect of sleep in the association between social media use and mental health among French adolescents during the COVID-19 sanitary crisis	2023
	1160	WoS	Berard, M; Manneville, F; Minary, L; Ligier, F; Bitar, S; Agrinier, N	Mediating effect of sleep in the association between social media use and mental health among French adolescents during the COVID-19 sanitary crisis	2023
	1161	scopus	Bérard M.; Manneville F.; Minary L.; Ligier F.; Bitar S.; Agrinier N.,"Bérard, M.	Mediating effect of sleep in the association between social media use and mental health among French adolescents during the COVID-19 sanitary crisis,	2023
	1162	PubMed		Mental Health Crisis Among Teens: Girls Are Especially at Risk	2023
	1163	scopus	Qu Z.; Wang J.; Zhang M.,"Qu, Zheng	Mining and analysis of public sentiment during disaster events: The extreme rainstorm disaster in megacities of China in 2021,	2023
	1164	scopus	Sun K.; Zhao T.; Wu X.; Yang L.; Jin D.; Chen W.,"Sun, Kun	Mining Multiplatform Opinions During Public Health Crisis: A Comparative Study,	2023
	1165	WoS	Lu, S; Huang, JY; Wu, J	Multi-Dimensional Urban Flooding Impact Assessment Leveraging Social Media Data: A Case Study of the 2020 Guangzhou Rainstorm	2023
	1166	scopus	Lu S.; Huang J.; Wu J.,"Lu, Shuang	Multi-Dimensional Urban Flooding Impact Assessment Leveraging Social Media Data: A Case Study of the 2020 Guangzhou Rainstorm,	2023
	1167	WoS	Fan, T; Wang, H; Wu, P; Ling, C; Ahvanooey, MT	Multimodal sentiment analysis for social media contents during public emergencies	2023
	1168	scopus	Fan T.; Wang H.; Wu P.; Ling C.; Ahvanooey M.T.,"Fan, Tao	Multimodal sentiment analysis for social media contents during public emergencies,	2023
	1169	WoS	Su, YY; Zhang, YM; Weigang, L	Multi-Stage Information Spreading Model in Simplicial Complexes Driven by Spatiotemporal Evolution of Public Health Emergency	2023
	1170	WoS	Yan, B; Wang, YJ; Xia, W; Hu, XX	Novel consensus-reaching model in the social network environment for large-group emergency decision-making: an approach to managing non-cooperative behaviors	2023
	1171	WoS	Pasternak, MA; Montgomery, SR	Parent-child contact problems and family intensive interventions: The crisis of adolescent suicidality and the role of social media	2023
	1172	scopus	Pasternak M.A.; Montgomery S.R.,"Pasternak, Marcy A.	Parent–child contact problems and family intensive interventions: The crisis of adolescent suicidality and the role of social media,	2023
	1173	scopus	Basak R.; Sural S.; Ghosh S.K.,"Basak, Rajesh	Progress Tracking and Responding to Online Public Shaming Events on Twitter,	2023
	1174	WoS	Luan, YL; Sun, LN; Luo, F; Stillwell, D	Public emotional responses to crisis: The COVID-19 pandemic in Wuhan and London	2023
	1175	scopus	Luan Y.L.; Sun L.; Luo F.; Stillwell D.,"Luan, Yingyue Luna	Public emotional responses to crisis: The COVID-19 pandemic in Wuhan and London,	2023
	1176	WoS	Watkins, M; Mallion, JS; Frings, D; Wills, J; Sykes, S; Whittaker, A	Public health messages during a global emergency through an online community: a discourse and sentiment analysis	2023
	1177	scopus	Watkins M.; Mallion J.S.; Frings D.; Wills J.; Sykes S.; Whittaker A.,"Watkins, Megan	Public health messages during a global emergency through an online community: a discourse and sentiment analysis,	2023
	1178	WoS	Fujii, S; Kunii, Y; Nonaka, S; Hamaie, Y; Hino, M; Egawa, S; Kuriyama, S; Tomita, H	Real-Time Prediction of Medical Demand and Mental Health Status in Ukraine under Russian Invasion Using Tweet Analysis	2023
	1179	scopus	Fujii S.; Kunii Y.; Nonaka S.; Hamaie Y.; Hino M.; Egawa S.; Kuriyama S.; Tomita H.,"Fujii, Susumu	Real-Time Prediction of Medical Demand and Mental Health Status in Ukraine under Russian Invasion Using Tweet Analysis,	2023
	1180	WoS	Watimin, NH; Zanuddin, H; Rahamad, MS	Religious and racial tension breakout: an online pre-crisis detection strategy via sentiment analysis for riot crime prevention	2023
	1181	PubMed	Simpson B, Montgomery B, Melamed D.	Reputations for treatment of outgroup members can prevent the emergence of political segregation in cooperative networks	2023
	1182	WoS	Yu, CG; Mustafa, H	Rumor response strategy and rumor behavioral intention: The mediating roles of anxiety on Chinese social media during COVID-19	2023
	1183	WoS	Che, SP; Kim, JH	Sentiment Impact of Public Health Agency communication Strategies on TikTok under COVID-19 Normalization: Deep Learning Exploration	2023
	1184	WoS	Drescher, LS; Roosen, J; Aue, K; Dressel, K; Schär, W; Götz, A	Sentiments in the COVID-19 crisis communication of German authorities and independent experts on Twitter A sentiment analysis for the first year of the pandemic	2023
	1185	WoS	Hassani, H; Komendantova, N; Rovenskaya, E; Yeganegi, MR; Holzinger, A	Social Intelligence Mining: Unlocking Insights from X	2023
	1186	WoS	Hassani, H; Komendantova, N; Rovenskaya, E; Yeganegi, MR; Holzinger, A	Social Intelligence Mining: Unlocking Insights from X	2023
	1187	scopus	Hassani H.; Komendantova N.; Rovenskaya E.; Yeganegi M.R.,"Hassani, Hossein	Social Intelligence Mining: Unlocking Insights from X,	2023
	1188	WoS	Li, WL; Haunert, JH; Knechtel, J; Zhu, J; Zhu, Q; Dehbi, Y	Social media insights on public perception and sentiment during and after disasters: The European floods in 2021 as a case study	2023
	1189	scopus	Li W.; Haunert J.-H.; Knechtel J.; Zhu J.; Zhu Q.; Dehbi Y.,"Li, Weilian	Social media insights on public perception and sentiment during and after disasters: The European floods in 2021 as a case study,	2023
	1190	WoS	Wu, Y; An, ZH; Lin, Y; Zhang, JY; Jing, B; Peng, KP	Social media use, uncertainty, and negative affect in times of pandemic crisis	2023
	1191	PubMed	Roberts B, Kobritz M, Nofi C, Demyan L, Guevara J, Hansen L, Giangola M.	Social Media, Misinformation, and Online Patient Education in Emergency General Surgical Procedures	2023
	1192	WoS	Shan, SQ; Zhao, F	Social media-based urban disaster recovery and resilience analysis of the Henan deluge	2023
	1193	scopus	Shan S.; Zhao F.,"Shan, Siqing	Social media-based urban disaster recovery and resilience analysis of the Henan deluge,	2023
	1194	WoS	Karimiziarani, M; Moradkhani, H	Social response and Disaster management: Insights from twitter data Assimilation on Hurricane Ian	2023
	1195	WoS	Karimiziarani, M; Moradkhani, H	Social response and Disaster management: Insights from twitter data Assimilation on Hurricane Ian	2023
	1196	scopus	Karimiziarani M.; Moradkhani H.,"Karimiziarani, Mohammadsepehr	Social response and Disaster management: Insights from twitter data Assimilation on Hurricane Ian,	2023
	1197	PubMed	Purtle J, Soltero M, Crane ME, McSorley AM, Knapp M, Drapeau CW.	State Legislator Social Media Posts About the 988 Suicide and Crisis Lifeline	2023
	1198	WoS	Deutsch, AJ; Alvarez, A; Balint, S; Pappal, RD; Roseen, S; Sun, WW; Warren, J; Stanton, K; Agarwal, AK	StopTheStigmaEM: Building a social media-based movement to support emergency medicine mental health	2023
	1199	PubMed	Abbasi J.	Surgeon General Sounds the Alarm on Social Media Use and Youth Mental Health Crisis	2023
	1200	WoS	Abbasi, J	Surgeon General Sounds the Alarm on Social Media Use and Youth Mental Health Crisis	2023
	1201	scopus	Abbasi J.,"Abbasi, Jennifer	Surgeon General Sounds the Alarm on Social Media Use and Youth Mental Health Crisis,	2023
	1202	scopus	Cafferata A.; Cerruti G.; Mazzone G.,"Cafferata, Alessia	Taxation, health system endowment and institutional quality: ‘Social media’ perceptions across Europe,	2023
	1203	WoS	Cafferata, A; Cerruti, G; Mazzone, G	Taxation, health system endowment and institutional quality: 'Social media' perceptions across Europe	2023
	1204	PubMed	Laxa J.	The consumption of disinformation as a health crisis	2023
	1205	WoS	Shelton, JL; Chase, EC; Ajayi, BP; Armstrong, J; Ezell, JM	The cultural dimensions of collective action during environmental hazards: Assessing race, gender, and social support network dynamics in the Flint Water Crisis	2023
	1206	scopus	Shelton J.L.; Chase E.C.; Ajayi B.P.; Armstrong J.; Ezell J.M.,"Shelton, Jenna L.	The cultural dimensions of collective action during environmental hazards: Assessing race, gender, and social support network dynamics in the Flint Water Crisis,	2023
	1207	PubMed	Lev-Ari S.	The emergence of word order from a social network perspective	2023
	1208	WoS	Afridi, F; Dhillon, A; Roy, S	The Gendered Crisis: Livelihoods and Well-Being in India During COVID-19	2023
	1209	scopus	Afridi F.; Dhillon A.; Roy S.,"Afridi, Farzana	The Gendered Crisis: Livelihoods and Well-Being in India During COVID-19,	2023
	1210	PubMed	Sun D, Zhao G.	The impact of Public Health Emergency (PHE) on the news dissemination strength: Evidence from Chinese-Speaking Vloggers on YouTube	2023
	1211	WoS	Diaz, MI; Medford, RJ; Lehmann, CU; Petersen, C	The lived experience of people with disabilities during the COVID-19 pandemic on Twitter: Content analysis	2023
	1212	PubMed	Wagner A, Reifegerste D.	The Part Played by People in Times of COVID-19: Interpersonal Communication about Media Coverage in a Pandemic Crisis	2023
	1213	PubMed	Terry K, Yang F, Yao Q, Liu C.	The role of social media in public health crises caused by infectious disease: a scoping review	2023
	1214	PubMed	Carvache-Franco O, Carvache-Franco M, Carvache-Franco W, Iturralde K.	Topic and sentiment analysis of crisis communications about the COVID-19 pandemic in Twitter's tourism hashtags	2023
	1215	WoS	Carvache-Franco, O; Carvache-Franco, M; Carvache-Franco, W; Iturralde, K	Topic and sentiment analysis of crisis communications about the COVID-19 pandemic in Twitter's tourism hashtags	2023
	1216	scopus	Karimiziarani M.; Shao W.; Mirzaei M.; Moradkhani H.,"Karimiziarani, Mohammadsepehr	Toward reduction of detrimental effects of hurricanes using a social media data analytic Approach: How climate change is perceived?,	2023
	1217	WoS	Chen, JY; Becken, S; Stantic, B	Travel bubbles to maintain safe space for international travel during crisis - emotions reflected in Twitter posts	2023
	1218	WoS	Aktas, B; Akbiyik, A; Nusair, K; Okumus, F	Travellers' social media postings during protests and mass demonstrations	2023
	1219	scopus	Zander K.K.; Garnett S.T.; Ogie R.; Alazab M.; Nguyen D.,"Zander, Kerstin K.	Trends in bushfire related tweets during the Australian ‘Black Summer’ of 2019/20,	2023
	1220	WoS	Zander, KK; Garnett, ST; Ogie, R; Alazab, M; Nguyen, D	Trends in bushfire related tweets during the Australian 'Black Summer' of 2019/20	2023
	1221	scopus	Mou-Danha S.; Crawford E.C.,"Mou-Danha, Seseer	Understanding Audience Emotional Needs in Crisis Journalism: The Boston Globe’s Social Media Coverage of the Boston Marathon Bombing,	2023
	1222	WoS	Mou-Danha, S; Crawford, EC	Understanding Audience Emotional Needs in Crisis Journalism: The Boston Globe's Social Media Coverage of the Boston Marathon Bombing	2023
	1223	WoS	Alasmari, H; Zavalina, OL	Using Two Theories in Exploration of the Health Information Diffusion on Social Media During a Global Health Crisis	2023
	1224	WoS	He, J; Ma, M; Zhou, YX; Wang, MK	What We Have Learned about the Characteristics and Differences of Disaster Information Behavior in Social Media-A Case Study of the 7.20 Henan Heavy Rain Flood Disaster	2023
	1225	WoS	Navazhylava, K; Harris, AP; Elias, SRSTA	YouTube's Yoga with Adriene as a somametamnemata: Exploring experiences of self-care and wellness in times of crisis	2023
	1226	PubMed	Deutsch AJ, Alvarez A, Balint S, Pappal RD, Roseen S, Sun WW, Warren J, Stanton K, Agarwal AK.	#StopTheStigmaEM: Building a social media-based movement to support emergency medicine mental health	2024
	1227	PubMed	Deutsch AJ, Alvarez A, Balint S, Pappal RD, Roseen S, Sun WW, Warren J, Stanton K, Agarwal AK.	#StopTheStigmaEM: Building a social media-based movement to support emergency medicine mental health	2024
	1228	scopus	Deutsch, A.J.; Alvarez, A.; Balint, S.; Pappal, R.D.; Roseen, S.; Sun, W.W.; Warren, J.; Stanton, K.; Agarwal, A.K.,	#StopTheStigmaEM: Building a social media–based movement to support emergency medicine mental health	2024
	1229	PubMed	Tokolahi E, Richardson D, Bazyk S.	A community of practice intervention to increase education-focused mental health promotion actions among interdisciplinary professionals: a qualitative study	2024
	1230	PubMed	Tokolahi E, Richardson D, Bazyk S.	A community of practice intervention to increase education-focused mental health promotion actions among interdisciplinary professionals: a qualitative study	2024
	1231	scopus	Sinha, A.; Pokhriyal, K.; Kumar, S.,	A Decision Support System for Extracting Artificial Intelligence Driven Insights on Natural Disasters	2024
	1232	scopus	Sinha, A.; Pokhriyal, K.; Kumar, S.,	A Decision Support System for Extracting Artificial Intelligence Driven Insights on Natural Disasters	2024
	1233	scopus	Sinha, A.; Pokhriyal, K.; Kumar, S.,	A Decision Support System for Extracting Artificial Intelligence Driven Insights on Natural Disasters	2024
	1234	scopus	Hu, W.; Chen, L.; Huang, X.; Chen, C.; Zhong, Z.,	A multimodal Chinese sarcasm detection model for emergencies based on cross attention	2024
	1235	scopus	Hu, W.; Chen, L.; Huang, X.; Chen, C.; Zhong, Z.,	A multimodal Chinese sarcasm detection model for emergencies based on cross attention	2024
	1236	PubMed	Cyrkler M, Czerwiak KZ, Drabik A, Soroka E.	A New Pandemic of the XXIst Century: The Growing Crisis of Adolescent Depression in the Digital Age	2024
	1237	PubMed	Cyrkler M, Czerwiak KZ, Drabik A, Soroka E.	A New Pandemic of the XXIst Century: The Growing Crisis of Adolescent Depression in the Digital Age	2024
	1238	WoS	Wong, A; Choi, YK; Lee, JH; Lee, HS	A preliminary study of disaster media use as a coping mechanism and the psychological impact of the 2014 Sewol ferry disaster	2024
	1239	PubMed	Wong A, Choi YK, Lee JH, Lee HS.	A preliminary study of disaster media use as a coping mechanism and the psychological impact of the 2014 Sewol ferry disaster	2024
	1240	WoS	Wong, A; Choi, YK; Lee, JH; Lee, HS	A preliminary study of disaster media use as a coping mechanism and the psychological impact of the 2014 Sewol ferry disaster	2024
	1241	scopus	Brony, M.; Alivi, M.A.; Syed, M.A.; Dharejo, N.,	A Systematic Review on Social Media Health Communications and Behavioural Development among Indians in the COVID-19 Context	2024
	1242	scopus	Brony, M.; Alivi, M.A.; Syed, M.A.; Dharejo, N.,	A Systematic Review on Social Media Health Communications and Behavioural Development among Indians in the COVID-19 Context	2024
	1243	WoS	Tasente, T; Caratas, MA; Alabdullah, TTY	Analysis of sentiment in the European Central Bank's social media activity during the Covid-19 pandemic and Ukraine War: A navigating crisis communication	2024
	1244	WoS	Tasente, T; Caratas, MA; Alabdullah, TTY	Analysis of sentiment in the European Central Bank's social media activity during the Covid-19 pandemic and Ukraine War: A navigating crisis communication	2024
	1245	WoS	Esquirol, B; Prignano, L; Diaz-Guilera, A; Cozzo, E	Analyzing user activity on Twitter during long-lasting crisis events: a case study of the Covid-19 crisis in Spain	2024
	1246	scopus	Esquirol, B.; Prignano, L.; Díaz-Guilera, A.; Cozzo, E.,	Analyzing user activity on Twitter during long-lasting crisis events: a case study of the Covid-19 crisis in Spain	2024
	1247	WoS	Esquirol, B; Prignano, L; Diaz-Guilera, A; Cozzo, E	Analyzing user activity on Twitter during long-lasting crisis events: a case study of the Covid-19 crisis in Spain	2024
	1248	PubMed	Pascual-Ferrá P, Alperstein N, Burleson J, Jamison AM, Bhaktaram A, Rath S, Ganjoo R, Mohanty S, Barnett DJ, Rimal RN.	Assessing Message Deployment During Public Health Emergencies Through Social Media: Empirical Test of Optimizing Content for Effective Dissemination	2024
	1249	PubMed	Pascual-Ferrá P, Alperstein N, Burleson J, Jamison AM, Bhaktaram A, Rath S, Ganjoo R, Mohanty S, Barnett DJ, Rimal RN.	Assessing Message Deployment During Public Health Emergencies Through Social Media: Empirical Test of Optimizing Content for Effective Dissemination	2024
	1250	PubMed	Bennett V, Spasić I, Filimonov M, Muralidaran V, Kemp AM, Allen S, Watkins WJ.	Assessing the Feasibility of Using Parents' Social Media Conversations to Inform Burn First Aid Interventions: Mixed Methods Study	2024
	1251	PubMed	Bennett V, Spasić I, Filimonov M, Muralidaran V, Kemp AM, Allen S, Watkins WJ.	Assessing the Feasibility of Using Parents' Social Media Conversations to Inform Burn First Aid Interventions: Mixed Methods Study	2024
	1252	scopus	Purboyo, T.W.; Wijaya, R.; Latuconsina, R.; Setianingsih, C.; Ruriawan, F.,	Behavioural Indonesian disaster data classification in social media using KNN, random forest, and RNN in machine learning	2024
	1253	scopus	Purboyo, T.W.; Wijaya, R.; Latuconsina, R.; Setianingsih, C.; Ruriawan, F.,	Behavioural Indonesian disaster data classification in social media using KNN, random forest, and RNN in machine learning	2024
	1254	PubMed	L'Hotta AJ, Jacob RR, Mazzucca-Ragan S, Glasgow RE, Straus SE, Norton WE, Brownson RC.	Building capacity in dissemination and implementation research: the presence and impact of advice networks	2024
	1255	PubMed	L'Hotta AJ, Jacob RR, Mazzucca-Ragan S, Glasgow RE, Straus SE, Norton WE, Brownson RC.	Building capacity in dissemination and implementation research: the presence and impact of advice networks	2024
	1256	scopus	Liu, M.; Yuan, S.; Li, B.; Zhang, Y.; Liu, J.; Guan, C.; Chen, Q.; Ruan, J.; Xie, L.,	Chinese Public Attitudes and Opinions on Health Policies During Public Health Emergencies: Sentiment and Topic Analysis	2024
	1257	PubMed	Liu M, Yuan S, Li B, Zhang Y, Liu J, Guan C, Chen Q, Ruan J, Xie L.	Chinese Public Attitudes and Opinions on Health Policies During Public Health Emergencies: Sentiment and Topic Analysis	2024
	1258	scopus	Liu, M.; Yuan, S.; Li, B.; Zhang, Y.; Liu, J.; Guan, C.; Chen, Q.; Ruan, J.; Xie, L.,	Chinese Public Attitudes and Opinions on Health Policies During Public Health Emergencies: Sentiment and Topic Analysis	2024
	1259	WoS	Li, M; Yuan, S; Li, BY; Zhang, YX; Liu, J; Gua, C; Chen, QQ; Ruan, JY; Xie, LF	Chinese Public Attitudes and Opinions on Health Policies DuringPublic Health Emergencies:Sentiment and Topic Analysis	2024
	1260	PubMed	Slavik CE, Chapman DA, Cohen AS, Bendefaa N, Peters E.	Clearing the air: evaluating institutions' social media health messaging on wildfire and smoke risks in the US Pacific Northwest	2024
	1261	PubMed	Slavik CE, Chapman DA, Cohen AS, Bendefaa N, Peters E.	Clearing the air: evaluating institutions' social media health messaging on wildfire and smoke risks in the US Pacific Northwest	2024
	1262	PubMed	Slavik CE, Chapman DA, Cohen AS, Bendefaa N, Peters E.	Clearing the air: evaluating institutions' social media health messaging on wildfire and smoke risks in the US Pacific Northwest	2024
	1263	WoS	Qin, JD; Li, MX; Wang, XJ; Pedrycz, W	Collaborative emergency decision-making: A framework for deep learning with social media data	2024
	1264			Collaborative emergency decision-making: A framework for deep learning with social media data	2024
	1265	PubMed	Thomson G, Balaam MC, Tishkovskaya S.	Comparing factors associated with overall satisfaction for different forms of remote breastfeeding support in the UK	2024
	1266	PubMed	Thomson G, Balaam MC, Tishkovskaya S.	Comparing factors associated with overall satisfaction for different forms of remote breastfeeding support in the UK	2024
	1267	WoS	Rout, L; Acharya, MK; Acharya, S	Content analysis of YouTube videos regarding natural disasters in India and analysis of users sentiment through viewer comments	2024
	1268	WoS	Rout, L; Acharya, MK; Acharya, S	Content analysis of YouTube videos regarding natural disasters in India and analysis of users sentiment through viewer comments	2024
	1269	scopus	Rout, L.; Acharya, M.K.; Acharya, S.,	Content analysis of YouTube videos regarding natural disasters in India and analysis of users sentiment through viewer comments	2024
	1270	scopus	Rout, L.; Acharya, M.K.; Acharya, S.,	Content analysis of YouTube videos regarding natural disasters in India and analysis of users sentiment through viewer comments	2024
	1271	scopus	Rout, L.; Acharya, M.K.; Acharya, S.,	Content analysis of YouTube videos regarding natural disasters in India and analysis of users sentiment through viewer comments	2024
	1272	scopus	Rout L.; Acharya M.K.; Acharya S.,"Rout, Lulu	Content analysis of YouTube videos regarding natural disasters in India and analysis of users sentiment through viewer comments,	2024
	1273	scopus	Rout L.; Acharya M.K.; Acharya S.,"Rout, Lulu	Content analysis of YouTube videos regarding natural disasters in India and analysis of users sentiment through viewer comments,	2024
	1274	PubMed	Guo Y, Xiang H, Hou Y.	Coping with Unknown Health Crisis via Social Media: A Content Analysis of Online Mutual Aid Group in the Beginning of the COVID-19 Pandemic	2024
	1275	PubMed	Guo Y, Xiang H, Hou Y.	Coping with Unknown Health Crisis via Social Media: A Content Analysis of Online Mutual Aid Group in the Beginning of the COVID-19 Pandemic	2024
	1276	WoS	Yin, FL; Tang, XY; Liang, TY; Kuang, QH; Wang, JX; Ma, R; Miao, F; Wu, JH	Coupled dynamics of information propagation and emotion influence: Emerging emotion clusters for public health emergency messages on the Chinese Sina Microblog	2024
	1277	scopus	Yin, F.; Tang, X.; Liang, T.; Kuang, Q.; Wang, J.; Ma, R.; Miao, F.; Wu, J.,	Coupled dynamics of information propagation and emotion influence: Emerging emotion clusters for public health emergency messages on the Chinese Sina Microblog	2024
	1278	WoS	Yin, FL; Tang, XY; Liang, TY; Kuang, QH; Wang, JX; Ma, R; Miao, F; Wu, JH	Coupled dynamics of information propagation and emotion influence: Emerging emotion clusters for public health emergency messages on the Chinese Sina Microblog	2024
	1279	PubMed	Ho SS, Chuah ASF, Ho VS, Rosenthal S, Kim HK, Soh SSH.	Crisis and Emergency Risk Communication and Emotional Appeals in COVID-19 Public Health Messaging: Quantitative Content Analysis	2024
	1280	PubMed	Ho SS, Chuah ASF, Ho VS, Rosenthal S, Kim HK, Soh SSH.	Crisis and Emergency Risk Communication and Emotional Appeals in COVID-19 Public Health Messaging: Quantitative Content Analysis	2024
	1281	WoS	Peck, HC; Tzani, C; Lester, D; Williams, TJV; Page, J	Cyberbullying in the UK: The Effect of Global Crises on the Victimization Rates	2024
	1282	scopus	Peck, H.C.; Tzani-Pepelasi, C.; Lester, D.; Williams, T.J.V.; Page, J.,	Cyberbullying in the UK: The Effect of Global Crises on the Victimization Rates	2024
	1283	scopus	Peck, H.C.; Tzani-Pepelasi, C.; Lester, D.; Williams, T.J.V.; Page, J.,	Cyberbullying in the UK: The Effect of Global Crises on the Victimization Rates	2024
	1284	scopus	Peck H.C.; Tzani C.; Lester D.; Williams T.J.V.; Page J.,"Peck, Helena Charlotte	Cyberbullying in the UK: The Effect of Global Crises on the Victimization Rates,	2024
	1285	WoS	Zhang, XM; Yang, X; Li, S; Ding, SP; Tan, CP; Wu, CP; Shen, YS; Xu, LL	Do typhoon disasters foster climate change concerns? Evidence from public discussions on social media in China	2024
	1286	scopus	Zhang, X.; Yang, X.; Li, S.; Ding, S.; Tan, C.; Wu, C.; Shen, Y.-S.; Xu, L.,	Do typhoon disasters foster climate change concerns? Evidence from public discussions on social media in China	2024
	1287	WoS	Zhang, XM; Yang, X; Li, S; Ding, SP; Tan, CP; Wu, CP; Shen, YS; Xu, LL	Do typhoon disasters foster climate change concerns? Evidence from public discussions on social media in China	2024
	1288	scopus	Mansoor, M.A.; Ansari, K.H.,	Early Detection of Mental Health Crises through Artifical-Intelligence-Powered Social Media Analysis: A Prospective Observational Study	2024
	1289	PubMed	Mansoor MA, Ansari KH.	Early Detection of Mental Health Crises through Artifical-Intelligence-Powered Social Media Analysis: A Prospective Observational Study	2024
	1290	scopus	Mansoor, M.A.; Ansari, K.H.,	Early Detection of Mental Health Crises through Artifical-Intelligence-Powered Social Media Analysis: A Prospective Observational Study	2024
	1291	WoS	Pinariya, JM; Yulianti, W; Yunia, A; Diaz, IAA	Effective or Not? The Crisis Communication in Social Media Indonesia COVID-19 Team Affect Behavioural Intentions to Get Vaccination with Big Data Analysis	2024
	1292	WoS	Pinariya, JM; Yulianti, W; Yunia, A; Diaz, IAA	Effective or Not? The Crisis Communication in Social Media Indonesia COVID-19 Team Affect Behavioural Intentions to Get Vaccination with Big Data Analysis	2024
	1293	PubMed	Gaddy Y, Jones EC, Wells R, Chilenski SM, Brown LD.	Effects of Resource Sharing Networks on Community Anti-Drug Coalitions' Outcomes: A Social Network Analysis	2024
	1294	PubMed	Gaddy Y, Jones EC, Wells R, Chilenski SM, Brown LD.	Effects of Resource Sharing Networks on Community Anti-Drug Coalitions' Outcomes: A Social Network Analysis	2024
	1295	PubMed	Hu Q, An S, Kapucu N, Sellnow T, Yuksel M, Freihaut R, Dey PK.	Emergency communication networks on Twitter during Hurricane Irma: information flow, influential actors, and top messages	2024
	1296	PubMed	Hu Q, An S, Kapucu N, Sellnow T, Yuksel M, Freihaut R, Dey PK.	Emergency communication networks on Twitter during Hurricane Irma: information flow, influential actors, and top messages	2024
	1297	PubMed	Hu Q, An S, Kapucu N, Sellnow T, Yuksel M, Freihaut R, Dey PK.	Emergency communication networks on Twitter during Hurricane Irma: information flow, influential actors, and top messages	2024
	1298	PubMed	Charquero-Ballester M, Walter JG, Rybner AS, Nissen IA, Enevoldsen KC, Bechmann A.	Emotions on Twitter as crisis imprint in high-trust societies: Do ambient affiliations affect emotional expression during the pandemic?	2024
	1299	WoS	Charquero-Ballester, M; Walter, JG; Rybner, AS; Nissen, IA; Enevoldsen, KC; Bechmann, A	Emotions on Twitter as crisis imprint in high-trust societies: Do ambient affiliations affect emotional expression during the pandemic?	2024
	1300	PubMed	Charquero-Ballester M, Walter JG, Rybner AS, Nissen IA, Enevoldsen KC, Bechmann A.	Emotions on Twitter as crisis imprint in high-trust societies: Do ambient affiliations affect emotional expression during the pandemic?	2024
	1301	WoS	Charquero-Ballester, M; Walter, JG; Rybner, AS; Nissen, IA; Enevoldsen, KC; Bechmann, A	Emotions on Twitter as crisis imprint in high-trust societies: Do ambient affiliations affect emotional expression during the pandemic?	2024
	1302	PubMed	Aldosery A, Carruthers R, Kay K, Cave C, Reynolds P, Kostkova P.	Enhancing public health response: a framework for topics and sentiment analysis of COVID-19 in the UK using Twitter and the embedded topic model	2024
	1303	PubMed	Aldosery A, Carruthers R, Kay K, Cave C, Reynolds P, Kostkova P.	Enhancing public health response: a framework for topics and sentiment analysis of COVID-19 in the UK using Twitter and the embedded topic model	2024
	1304	WoS	Wang, CY; Ye, YJ; Qiu, YQ; Li, C; Du, MQ	Evolution and spatiotemporal analysis of earthquake public opinion based on social media data	2024
	1305	scopus	Wang, C.; Ye, Y.; Qiu, Y.; Li, C.; Du, M.,	Evolution and spatiotemporal analysis of earthquake public opinion based on social media data	2024
	1306	WoS	Wang, CY; Ye, YJ; Qiu, YQ; Li, C; Du, MQ	Evolution and spatiotemporal analysis of earthquake public opinion based on social media data	2024
	1307	PubMed	Okuhara T, Terada M, Okada H, Kiuchi T.	Experiences of Governments and Public Health Agencies Regarding Crisis Communication During the COVID-19 Pandemic in the Digital Age: Protocol for a Systematic Review of Qualitative Studies	2024
	1308	PubMed	Okuhara T, Terada M, Okada H, Kiuchi T.	Experiences of Governments and Public Health Agencies Regarding Crisis Communication During the COVID-19 Pandemic in the Digital Age: Protocol for a Systematic Review of Qualitative Studies	2024
	1309	WoS	Kim, J; Ki, M; Yang, JH; Na, CL; Kim, J; Han, CS	Feasibility of big data analytics in disaster psychiatry: Impact of Seoul Itaewon tragedy on sentiment distribution on Twitter	2024
	1310	WoS	Kim, J; Ki, M; Yang, JH; Na, CL; Kim, J; Han, CS	Feasibility of big data analytics in disaster psychiatry: Impact of Seoul Itaewon tragedy on sentiment distribution on Twitter	2024
	1311	scopus	Kim, J.; Ki, M.; Yang, J.; Na, C.; Kim, J.; Han, C.,	Feasibility of big data analytics in disaster psychiatry: Impact of Seoul Itaewon tragedy on sentiment distribution on Twitter	2024
	1312	PubMed	Kim J, Ki M, Yang J, Na C, Kim J, Han C.	Feasibility of big data analytics in disaster psychiatry: Impact of Seoul Itaewon tragedy on sentiment distribution on Twitter	2024
	1313	WoS	Kim, J; Ki, M; Yang, JH; Na, CL; Kim, J; Han, CS	Feasibility of big data analytics in disaster psychiatry: Impact of Seoul Itaewon tragedy on sentiment distribution on Twitter	2024
	1314	PubMed	Auconi A, Federico L, Riotta G, Caldarelli G.	Fluctuations and extreme events in the public attention on Italian legislative elections	2024
	1315	PubMed	Auconi A, Federico L, Riotta G, Caldarelli G.	Fluctuations and extreme events in the public attention on Italian legislative elections	2024
	1316	PubMed	Walker LE, Heaton HA, Kohler K.	Gender dynamics and academic rank in emergency medicine collaboration networks: A social network and gender propensity analysis	2024
	1317	PubMed	Walker LE, Heaton HA, Kohler K.	Gender dynamics and academic rank in emergency medicine collaboration networks: A social network and gender propensity analysis	2024
	1318	WoS	Li, H; Yang, W; Wang, W; Wang, HR	Harmfulness metrics in digital twins of social network rumors detection in cloud computing environment	2024
	1319	WoS	Li, H; Yang, W; Wang, W; Wang, HR	Harmfulness metrics in digital twins of social network rumors detection in cloud computing environment	2024
	1320	scopus	Li, H.; Yang, W.; Wang, W.; Wang, H.,	Harmfulness metrics in digital twins of social network rumors detection in cloud computing environment	2024
	1321	WoS	Li, H; Yang, W; Wang, W; Wang, HR	Harmfulness metrics in digital twins of social network rumors detection in cloud computing environment	2024
	1322	scopus	Li H.; Yang W.; Wang W.; Wang H.,"Li, Hao	Harmfulness metrics in digital twins of social network rumors detection in cloud computing environment,	2024
	1323	WoS	Inan, DI; Hidayanto, AN; Juita, R; Hasian, CY; Luvian, K; Leonardo; Ian, SL; Pratama, S	How personal, technical, social environments affecting generation Z to utilise video-based sharing platform in learning process during crisis?	2024
	1324	WoS	Inan, DI; Hidayanto, AN; Juita, R; Hasian, CY; Luvian, K; Leonardo; Ian, SL; Pratama, S	How personal, technical, social environments affecting generation Z to utilise video-based sharing platform in learning process during crisis?	2024
	1325	PubMed	Marshall RD, Bailey J, Lin A, Sheridan DC, Hendrickson RG, Hughes A, Horowitz BZ.	Impact of social media challenges on poison center case volume for intentional ingestions among school-aged children: an observational study	2024
	1326	PubMed	Marshall RD, Bailey J, Lin A, Sheridan DC, Hendrickson RG, Hughes A, Horowitz BZ.	Impact of social media challenges on poison center case volume for intentional ingestions among school-aged children: an observational study	2024
	1327	WoS	Lu, YX; Qiu, JN	Influence of cognitive and emotional frames on Weibo users' information dissemination behavior in natural disaster emergencies: The moderating effect of psychological distance	2024
	1328	WoS	Lu, YX; Qiu, JN	Influence of cognitive and emotional frames on Weibo users' information dissemination behavior in natural disaster emergencies: The moderating effect of psychological distance	2024
	1329	WoS	Lu, YX; Qiu, JN	Influence of cognitive and emotional frames on Weibo users' information dissemination behavior in natural disaster emergencies: The moderating effect of psychological distance	2024
	1330	WoS	Sun, D; Li, YP	Influence of Strategic Crisis Communication on Public Perceptions during Public Health Crises: Insights from YouTube Chinese Media	2024
	1331	WoS	Sun, D; Li, YP	Influence of Strategic Crisis Communication on Public Perceptions during Public Health Crises: Insights from YouTube Chinese Media	2024
	1332	PubMed	Savolainen I, Oksanen A.	Keeping you connected or keeping you addicted? Weekly use of social media platforms is associated with hazardous alcohol use and problem gambling among adults	2024
	1333	PubMed	Savolainen I, Oksanen A.	Keeping you connected or keeping you addicted? Weekly use of social media platforms is associated with hazardous alcohol use and problem gambling among adults	2024
	1334	scopus	Birkun, A.; Dyulicheva, Y.; Chuksina, E.,	Laypeople do turn online to seek an advice on first aid in a health emergency: an insight into the help-seeking behaviour through the lens of the Youtube social media platform	2024
	1335	PubMed	Birkun A, Dyulicheva Y, Chuksina E.	Laypeople do turn online to seek an advice on first aid in a health emergency: an insight into the help-seeking behaviour through the lens of the Youtube social media platform	2024
	1336	scopus	Birkun, A.; Dyulicheva, Y.; Chuksina, E.,	Laypeople do turn online to seek an advice on first aid in a health emergency: an insight into the help-seeking behaviour through the lens of the Youtube social media platform	2024
	1337	WoS	Das Swain, V; Ye, JJ; Ramesh, SK; Mondal, A; Abowd, G; De Choudhury, M	Leveraging Social Media to Predict COVID-19-Induced Disruptionsto Mental Well-Being Among University Students:Modeling Study	2024
	1338	WoS	Das Swain, V; Ye, JJ; Ramesh, SK; Mondal, A; Abowd, G; De Choudhury, M	Leveraging Social Media to Predict COVID-19-Induced Disruptionsto Mental Well-Being Among University Students:Modeling Study	2024
	1339	scopus	Shaikh, A.A.; Al-Farouni, M.; Manjula, B.M.; Sivagami, S.; Devi, S.,	Levy Flight based Gannet Optimization Algorithm with Euclidean Distance-Support Vector Machine for Predictive Analysis of Mental Health Crisis using Social Media Data	2024
	1340	scopus	Shaikh, A.A.; Al-Farouni, M.; Manjula, B.M.; Sivagami, S.; Devi, S.,	Levy Flight based Gannet Optimization Algorithm with Euclidean Distance-Support Vector Machine for Predictive Analysis of Mental Health Crisis using Social Media Data	2024
	1341	WoS	Wang, YY; Zhang, SQ; Gong, L; Huang, Q	Making it safe: linking healthcare workers' social media use to task performance during public health crises	2024
	1342			Making it safe: linking healthcare workers' social media use to task performance during public health crises	2024
	1343	scopus	Ma'ady, M.N.P.; Rahim, A.F.A.; Syahda, T.S.N.; Rizqi, A.F.; Ratna, M.C.A.,	Malaysia Citizen Sentiment on Government Response Towards Covid-19 Disaster Management: Using LDA-based Topic Visualization on Twitter	2024
	1344	scopus	Ma'ady, M.N.P.; Rahim, A.F.A.; Syahda, T.S.N.; Rizqi, A.F.; Ratna, M.C.A.,	Malaysia Citizen Sentiment on Government Response Towards Covid-19 Disaster Management: Using LDA-based Topic Visualization on Twitter	2024
	1345	WoS	Han, XH; Wang, JL; Zhang, XD; Wang, L; Xu, DD	Mining public behavior patterns from social media data during emergencies: A multidimensional analytical framework considering spatial-temporal-semantic features	2024
	1346	WoS	Han, XH; Wang, JL; Zhang, XD; Wang, L; Xu, DD	Mining public behavior patterns from social media data during emergencies: A multidimensional analytical framework considering spatial-temporal-semantic features	2024
	1347	WoS	Han, XH; Wang, JL; Zhang, XD; Wang, L; Xu, DD	Mining public behavior patterns from social media data during emergencies: A multidimensional analytical framework considering spatial-temporal-semantic features	2024
	1348	scopus	Han, X.; Wang, J.; Zhang, X.; Wang, L.; Xu, D.,	Mining public behavior patterns from social media data during emergencies: A multidimensional analytical framework considering spatial–temporal–semantic features	2024
	1349	scopus	Han X.; Wang J.; Zhang X.; Wang L.; Xu D.,"Han, Xuehua	Mining public behavior patterns from social media data during emergencies: A multidimensional analytical framework considering spatial–temporal–semantic features,	2024
	1350	WoS	Kumar, VV; Sahoo, A; Balasubramanian, SK; Gholston, S	Mitigating healthcare supply chain challenges under disaster conditions: a holistic AI-based analysis of social media data	2024
	1351	WoS	Duan, W; Wang, X; Guo, G; Wang, FY	Modeling Human Temporal and Spatial Structured Contacts for Epidemic Prediction	2024
	1352	WoS	Duan, W; Wang, X; Guo, G; Wang, FY	Modeling Human Temporal and Spatial Structured Contacts for Epidemic Prediction	2024
	1353	PubMed	Vilone D, Polizzi E.	Modeling opinion misperception and the emergence of silence in online social system	2024
	1354	PubMed	Vilone D, Polizzi E.	Modeling opinion misperception and the emergence of silence in online social system	2024
	1355	PubMed	Vilone D, Polizzi E.	Modeling opinion misperception and the emergence of silence in online social system	2024
	1356	WoS	Lian, CX; Wang, J	Multi-actor cooperation for emergency supply support: a simulation of behavior diffusion based on social networks	2024
	1357	scopus	Lian, C.; Wang, J.,	Multi-actor cooperation for emergency supply support: a simulation of behavior diffusion based on social networks	2024
	1358	scopus	Lian, C.; Wang, J.,	Multi-actor cooperation for emergency supply support: a simulation of behavior diffusion based on social networks	2024
	1359	scopus	Lian C.; Wang J.,"Lian, Chenxi	Multi-actor cooperation for emergency supply support: a simulation of behavior diffusion based on social networks,	2024
	1360	scopus	Parasher, S.; Mittal, P.V.; Karki, S.; Narang, S.; Mittal, A.,	Natural Disaster Twitter Data Classification Using CNN and Logistic Regression	2024
	1361	scopus	Parasher, S.; Mittal, P.V.; Karki, S.; Narang, S.; Mittal, A.,	Natural Disaster Twitter Data Classification Using CNN and Logistic Regression	2024
	1362	scopus	Parasher, S.; Mittal, P.V.; Karki, S.; Narang, S.; Mittal, A.,	Natural Disaster Twitter Data Classification Using CNN and Logistic Regression	2024
	1363	PubMed	Gelfand MJ, Gavrilets S, Nunn N.	Norm Dynamics: Interdisciplinary Perspectives on Social Norm Emergence, Persistence, and Change	2024
	1364	PubMed	Gelfand MJ, Gavrilets S, Nunn N.	Norm Dynamics: Interdisciplinary Perspectives on Social Norm Emergence, Persistence, and Change	2024
	1365	WoS	Shaik, FA; Oussalah, M	On mining mobile emergency communication applications in Nordic countries	2024
	1366	scopus	Shaik, F.A.; Oussalah, M.,	On mining mobile emergency communication applications in Nordic countries	2024
	1367	WoS	Shaik, FA; Oussalah, M	On mining mobile emergency communication applications in Nordic countries	2024
	1368	WoS	Hu, JW; Isak, G; Yalikun, S; Lu, XP; Ren, ZH	Online social support and mental health during public health emergencies: Mediation by problematic social media use and moderation by lockdown/ quarantine	2024
	1369	WoS	Hu, JW; Isak, G; Yalikun, S; Lu, XP; Ren, ZH	Online social support and mental health during public health emergencies: Mediation by problematic social media use and moderation by lockdown/ quarantine	2024
	1370	scopus	Hu, J.; Isak, G.; Yalikun, S.; Lu, X.; Ren, Z.,	Online social support and mental health during public health emergencies: Mediation by problematic social media use and moderation by lockdown/quarantine	2024
	1371	WoS	Choi, S; Liu, KX; Hanaoka, S	Perceived Responses of International Tourists to Transportation and Tourism Services During Typhoons Faxai and Hagibis in Japan	2024
	1372	WoS	Choi, S; Liu, KX; Hanaoka, S	Perceived Responses of International Tourists to Transportation and Tourism Services During Typhoons Faxai and Hagibis in Japan	2024
	1373	WoS	Belfort, E; MacMillan, C; Weigle, P	Peril and Promise Teens, Tech, and America's Mental Health Crisis	2024
	1374	WoS	Belfort, E; MacMillan, C; Weigle, P	Peril and Promise Teens, Tech, and America's Mental Health Crisis	2024
	1375	PubMed	O'Leary A, O'Connor C, Gibson L, Murphy M.	Pouring Cold Water on Fake News: A Qualitative Review of Misinformation Related to Burns First Aid	2024
	1376	PubMed	O'Leary A, O'Connor C, Gibson L, Murphy M.	Pouring Cold Water on Fake News: A Qualitative Review of Misinformation Related to Burns First Aid	2024
	1377	scopus	Othman, N.A.; Panchapakesan, C.; Loh, S.B.; Zhang, M.; Gupta, R.K.; Martanto, W.; Phang, Y.S.; Morris, R.J.T.; Loke, W.C.; Tan, K.B.; Subramaniam, M.; Yang, Y.,	Predicting public mental health needs in a crisis using social media indicators: a Singapore big data study	2024
	1378	PubMed	Othman NA, Panchapakesan C, Loh SB, Zhang M, Gupta RK, Martanto W, Phang YS, Morris RJT, Loke WC, Tan KB, Subramaniam M, Yang Y.	Predicting public mental health needs in a crisis using social media indicators: a Singapore big data study	2024
	1379	scopus	Othman, N.A.; Panchapakesan, C.; Loh, S.B.; Zhang, M.; Gupta, R.K.; Martanto, W.; Phang, Y.S.; Morris, R.J.T.; Loke, W.C.; Tan, K.B.; Subramaniam, M.; Yang, Y.,	Predicting public mental health needs in a crisis using social media indicators: a Singapore big data study	2024
	1380	WoS	Velasco-López, JE; Carrasco, RA; Serrano-Guerrero, J; Chiclana, F	Profiling Social Sentiment in Times of Health Emergencies with Information from Social Networks and Official Statistics	2024
	1381	WoS	Velasco-López, JE; Carrasco, RA; Serrano-Guerrero, J; Chiclana, F	Profiling Social Sentiment in Times of Health Emergencies with Information from Social Networks and Official Statistics	2024
	1382	WoS	Gao, Y; Liu, HY; Sun, YC	Research on the Evolution Trend of Group Psychological Security Risks Under Public Health Emergencies: Mining and Analysis Based on Social Media Data	2024
	1383	scopus	Gao, Y.; Liu, H.; Sun, Y.,	Research on the Evolution Trend of Group Psychological Security Risks Under Public Health Emergencies: Mining and Analysis Based on Social Media Data	2024
	1384	PubMed	Gao Y, Liu H, Sun Y.	Research on the Evolution Trend of Group Psychological Security Risks Under Public Health Emergencies: Mining and Analysis Based on Social Media Data	2024
	1385	WoS	Gao, Y; Liu, HY; Sun, YC	Research on the Evolution Trend of Group Psychological Security Risks Under Public Health Emergencies: Mining and Analysis Based on Social Media Data	2024
	1386	WoS	Li, HX; Han, YH; Wang, X; Li, ZK	Risk perception and resilience assessment of flood disasters based on social media big data	2024
	1387	WoS	Li, HX; Han, YH; Wang, X; Li, ZK	Risk perception and resilience assessment of flood disasters based on social media big data	2024
	1388	scopus	Li, H.; Han, Y.; Wang, X.; Li, Z.,	Risk perception and resilience assessment of flood disasters based on social media big data	2024
	1389	WoS	Li, HX; Han, YH; Wang, X; Li, ZK	Risk perception and resilience assessment of flood disasters based on social media big data	2024
	1390	scopus	Li H.; Han Y.; Wang X.; Li Z.,"Li, Hongxing	Risk perception and resilience assessment of flood disasters based on social media big data,	2024
	1391	PubMed	Gökçen O, Karataş KS, Akkuş M, Dönmez F, Aydoğan Ç, Aydoğan E.	Secondary Traumatic Stress Symptoms in Social Media Users after the February 6, Kahramanmaraş Türkiye Earthquakes: The Relationship Social Media Addiction, Depression, Anxiety and Stress Symptom Levels	2024
	1392	PubMed	Gökçen O, Karataş KS, Akkuş M, Dönmez F, Aydoğan Ç, Aydoğan E.	Secondary Traumatic Stress Symptoms in Social Media Users after the February 6, Kahramanmaraş Türkiye Earthquakes: The Relationship Social Media Addiction, Depression, Anxiety and Stress Symptom Levels	2024
	1393	WoS	Xu, S; Wang, HW; Song, Q; Burr, JA	Sensory impairment and depressive symptoms among older adults before and during the COVID-19 pandemic	2024
	1394	scopus	Xu, S.; Wang, H.; Song, Q.; Burr, J.A.,	Sensory impairment and depressive symptoms among older adults before and during the COVID-19 pandemic	2024
	1395	scopus	Xu, S.; Wang, H.; Song, Q.; Burr, J.A.,	Sensory impairment and depressive symptoms among older adults before and during the COVID-19 pandemic	2024
	1396	scopus	Xu S.; Wang H.; Song Q.; Burr J.A.,"Xu, Shu	Sensory impairment and depressive symptoms among older adults before and during the COVID-19 pandemic,	2024
	1397	WoS	Atad, E; David, Y	Share If You Believe, Comment If You Doubt: The Effect of Source of Information, Trust, and Belief in Conspiracy Theories on Engagement with Facebook Posts	2024
	1398	WoS	Atad, E; David, Y	Share If You Believe, Comment If You Doubt: The Effect of Source of Information, Trust, and Belief in Conspiracy Theories on Engagement with Facebook Posts	2024
	1399	WoS	Hao, F; Park, E; Chon, K	Social Media and Disaster Risk Reduction and Management: How Have Reddit Travel Communities Experienced the COVID-19 Pandemic?	2024
	1400	WoS	Hao, F; Park, E; Chon, K	Social Media and Disaster Risk Reduction and Management: How Have Reddit Travel Communities Experienced the COVID-19 Pandemic?	2024
	1401	WoS	Fei Hao, Eunhye (Olivia) Park, and Kaye Chon	Social Media and Disaster Risk Reduction and Management: How Have Reddit Travel Communities Experienced the COVID-19 Pandemic?	2024
	1402	scopus	Molyneux, J.,	Social Media and the Crisis of Adolescent Mental Health	2024
	1403	PubMed	Molyneux J.	Social Media and the Crisis of Adolescent Mental Health	2024
	1404	scopus	Molyneux, J.,	Social Media and the Crisis of Adolescent Mental Health	2024
	1405	WoS	Tasente, T; Rus, M; Stan, MI; Sandu, ML	Social Media in times of change: a three-period analysis of sentiment and engagement on the romanian ministry of education's online presence	2024
	1406	WoS	Tasente, T; Rus, M; Stan, MI; Sandu, ML	Social Media in times of change: a three-period analysis of sentiment and engagement on the romanian ministry of education's online presence	2024
	1407	WoS	Wang, SQ; Liang, C; Gao, YF; Ye, Y; Qiu, JY; Tao, C; Wang, HF	Social media insights into spatio-temporal emotional responses to COVID-19 crisis	2024
	1408	WoS	Wang, SQ; Liang, C; Gao, YF; Ye, Y; Qiu, JY; Tao, C; Wang, HF	Social media insights into spatio-temporal emotional responses to COVID-19 crisis	2024
	1409	scopus	Varghese, S.R.; Juliet, S.; Athish, N.S.,	Social Media Text Analysis for Disaster Management Using DistilBERT Model	2024
	1410	scopus	Varghese, S.R.; Juliet, S.; Athish, N.S.,	Social Media Text Analysis for Disaster Management Using DistilBERT Model	2024
	1411	WoS	Rodríguez, DAL; Mejía, OMA	Social Media Usage and its Impact on Mental Health along Social Crises	2024
	1412	WoS	Rodríguez, DAL; Mejía, OMA	Social Media Usage and its Impact on Mental Health along Social Crises	2024
	1413	PubMed	Yao L, Ngai CSB, Singh RG, Chen F.	Social Media Users' Engagement with Fear Appeal Elements in Government's Health Crisis Communication via State-Owned Media	2024
	1414	PubMed	Yao L, Ngai CSB, Singh RG, Chen F.	Social Media Users' Engagement with Fear Appeal Elements in Government's Health Crisis Communication via State-Owned Media	2024
	1415	scopus	Yum, S.,	Social media-based demographic and sentiment analysis for disaster responses	2024
	1416	PubMed	Yum S.	Social media-based demographic and sentiment analysis for disaster responses	2024
	1417	scopus	Yum, S.,	Social media-based demographic and sentiment analysis for disaster responses	2024
	1418	WoS	Fukasawa, M; Taniguchi, MU; Akiyama, T; Horikoshi, N; Yasumura, S; Yabe, H; Suzuki, Y; Bromet, EJ; Kawakami, N	Social networks and posttraumatic stress symptoms five to ten years after the Fukushima nuclear power plant disaster	2024
	1419	scopus	Fukasawa, M.; Umeda, M.; Akiyama, T.; Horikoshi, N.; Yasumura, S.; Yabe, H.; Suzuki, Y.; Bromet, E.J.; Kawakami, N.,	Social networks and posttraumatic stress symptoms five to ten years after the Fukushima nuclear power plant disaster	2024
	1420	PubMed	Fukasawa M, Umeda Taniguchi M, Akiyama T, Horikoshi N, Yasumura S, Yabe H, Suzuki Y, Bromet EJ, Kawakami N.	Social networks and posttraumatic stress symptoms five to ten years after the Fukushima nuclear power plant disaster	2024
	1421	WoS	Fukasawa, M; Taniguchi, MU; Akiyama, T; Horikoshi, N; Yasumura, S; Yabe, H; Suzuki, Y; Bromet, EJ; Kawakami, N	Social networks and posttraumatic stress symptoms five to ten years after the Fukushima nuclear power plant disaster	2024
	1422	scopus	Garshasbi, R.; Karimi Maleh, A.; Ghezelsofla, M.T.,	Social psychology of the emergence of Iranian neo-nationalism discourse in present-day Iran: a case study of the Persian Gulf Facebook channe	2024
	1423	scopus	Garshasbi, R.; Karimi Maleh, A.; Ghezelsofla, M.T.,	Social psychology of the emergence of Iranian neo-nationalism discourse in present-day Iran: a case study of the Persian Gulf Facebook channel	2024
	1424	WoS	Garshasbi, R; Maleh, AK; Ghezelsofla, MT	'Social psychology of the emergence of Iranian neo-nationalism discourse in present-day Iran: a case study of the Persian Gulf Facebook channel'	2024
	1425	PubMed	Ma GWS, Schöne JP, Parkinson B.	Social sharing of emotion during the collective crisis of COVID-19	2024
	1426	PubMed	Ma GWS, Schöne JP, Parkinson B.	Social sharing of emotion during the collective crisis of COVID-19	2024
	1427	WoS	Mehra, V; Singh, P; Bharany, S; Sawhney, RS	Sports, crisis, and social media: a Twitter-based exploration of the Tokyo Olympics in the COVID-19 era	2024
	1428	WoS	Mehra, V; Singh, P; Bharany, S; Sawhney, RS	Sports, crisis, and social media: a Twitter-based exploration of the Tokyo Olympics in the COVID-19 era	2024
	1429	WoS	Tasente, T; Butacu, M; Rus, M	Strategic Sentiments: The European Commission's Social Media Response to the Russia-Ukraine Crisis	2024
	1430	WoS	Tasente, T; Butacu, M; Rus, M	Strategic Sentiments: The European Commission's Social Media Response to the Russia-Ukraine Crisis	2024
	1431	WoS	Liu, WL; Zhao, XY; Zhan, MQ; Hernandez, S	Streaming disasters on TikTok: Examining social mediated crisis communication, public engagement, and emotional responses during the 2023 Maui wildfire	2024
	1432	WoS	Liu, WL; Zhao, XY; Zhan, MQ; Hernandez, S	Streaming disasters on TikTok: Examining social mediated crisis communication, public engagement, and emotional responses during the 2023 Maui wildfire	2024
	1433	PubMed	Fornander L, Laukkanen K, Molin I, Nilsson L, Berggren P.	Team communication patterns during real and simulated trauma resuscitation-a social network analysis	2024
	1434	PubMed	Fornander L, Laukkanen K, Molin I, Nilsson L, Berggren P.	Team communication patterns during real and simulated trauma resuscitation-a social network analysis	2024
	1435	scopus	Kavada, A.,	The Caring Public Sphere: Reframing the Concept in an Era of Care Crises	2024
	1436	scopus	Kavada, A.,	The Caring Public Sphere: Reframing the Concept in an Era of Care Crises	2024
	1437	WoS	Kavada, A	The Caring Public Sphere: Reframing the Concept in Era of Care Crises	2024
	1438	scopus	Cowhitt, T.; Brown, J.T.; Antonio, A.L.,	The emergence and evolution of ambiguous ideas: an innovative application of social network analysis to support systematic literature reviews	2024
	1439	scopus	Cowhitt, T.; Brown, J.T.; Antonio, A.L.,	The emergence and evolution of ambiguous ideas: an innovative application of social network analysis to support systematic literature reviews	2024
	1440	WoS	Lu, YX	The Influence of Cognitive and Emotional Factors on Social Media Users' Information-Sharing Behaviours during Crises: The Moderating Role of the Construal Level and the Mediating Role of the Emotional Response	2024
	1441	PubMed	Lu Y.	The Influence of Cognitive and Emotional Factors on Social Media Users' Information-Sharing Behaviours during Crises: The Moderating Role of the Construal Level and the Mediating Role of the Emotional Response	2024
	1442	WoS	Lu, YX	The Influence of Cognitive and Emotional Factors on Social Media Users' Information-Sharing Behaviours during Crises: The Moderating Role of the Construal Level and the Mediating Role of the Emotional Response	2024
	1443	PubMed	Sun J, Chen S, Wang S, Guo H, Wang X.	The relationship between work-family conflict, stress and depression among Chinese correctional officers: a mediation and network analysis study	2024
	1444	PubMed	Sun J, Chen S, Wang S, Guo H, Wang X.	The relationship between work-family conflict, stress and depression among Chinese correctional officers: a mediation and network analysis study	2024
	1445	WoS	Oliveira, CS; Ferreira, MA; O'Neill, H	The Role of Video Cameras and Emerging Technologies in Disaster Response to Increase Sustainability of Societies: Insights on the 2023 Türkiye-Syria Earthquake	2024
	1446	WoS	Oliveira, CS; Ferreira, MA; O'Neill, H	The Role of Video Cameras and Emerging Technologies in Disaster Response to Increase Sustainability of Societies: Insights on the 2023 Türkiye-Syria Earthquake	2024
	1447	PubMed	Fan L, Li L, Hemphill L.	Toxicity on Social Media During the 2022 Mpox Public Health Emergency: Quantitative Study of Topical and Network Dynamics	2024
	1448	PubMed	Fan L, Li L, Hemphill L.	Toxicity on Social Media During the 2022 Mpox Public Health Emergency: Quantitative Study of Topical and Network Dynamics	2024
	1449	PubMed	Lin Y, Chen M, Lee SY, Yi SH, Chen Y, Tandoc EC, Goh ZH, Salmon CT.	Understanding the Effects of News-Finds-Me Perception on Health Knowledge and Information Seeking During Public Health Crises	2024
	1450	PubMed	Lin Y, Chen M, Lee SY, Yi SH, Chen Y, Tandoc EC, Goh ZH, Salmon CT.	Understanding the Effects of News-Finds-Me Perception on Health Knowledge and Information Seeking During Public Health Crises	2024
	1451	PubMed	Lin Y, Chen M, Lee SY, Yi SH, Chen Y, Tandoc EC, Goh ZH, Salmon CT.	Understanding the Effects of News-Finds-Me Perception on Health Knowledge and Information Seeking During Public Health Crises	2024
	1452	WoS	Goldman, RT; Mcbride, SK; Stovall, WK; Damby, DE	USGS and social media user dialogue and sentiment during the 2018 eruption of Kīlauea Volcano, Hawai'i	2024
	1453	WoS	Goldman, RT; Mcbride, SK; Stovall, WK; Damby, DE	USGS and social media user dialogue and sentiment during the 2018 eruption of Kīlauea Volcano, Hawai'i	2024
	1454	scopus	Al Sailawi, A.S.; Kangavari, M.R.,	Utilizing AI for extracting insights on post WHO’s COVID-19 vaccination declaration from X (Twitter) social network	2024
	1455	scopus	Al Sailawi, A.S.; Kangavari, M.R.,	Utilizing AI for extracting insights on post WHO’s COVID-19 vaccination declaration from X (Twitter) social network	2024
	1456	WoS	Al Sailawi, ASA; Kangavari, MR	Utilizing AI for extracting insights on post WHO's COVID-19 vaccination declaration from X (Twitter) social network	2024
	1457	scopus	Li, Y.; Mohamad, E.; Azlan, A.A.; Luo, Y.,	What Factors Influence the Communication of Health Rumours in Crisis Situations: A Systematic Literature Review from 5W Perspective	2024
	1458	scopus	Li, Y.; Mohamad, E.; Azlan, A.A.; Luo, Y.,	What Factors Influence the Communication of Health Rumours in Crisis Situations: A Systematic Literature Review from 5W Perspective	2024
	1459	PubMed	García YE, Villa-Pérez ME, Li K, Tai XH, Trejo LA, Daza-Torres ML, Montesinos-López JC, Nuño M.	Wildfires and social media discourse: exploring mental health and emotional wellbeing through Twitter	2024
	1460	PubMed	García YE, Villa-Pérez ME, Li K, Tai XH, Trejo LA, Daza-Torres ML, Montesinos-López JC, Nuño M.	Wildfires and social media discourse: exploring mental health and emotional wellbeing through Twitter	2024
	1461	scopus	Cross, K.,	#ThoughtsandPrayers: A Theology of Social Media Crisis Interaction and Mental Health	2025
	1462	scopus	Cross, K.,	#ThoughtsandPrayers: A Theology of Social Media Crisis Interaction and Mental Health	2025
	1463	WoS	Ilyas, B; Sharifi, A	A systematic review of social media-based sentiment analysis in disaster risk management	2025
	1464	scopus	Ilyas, B.; Sharifi, A.,	A systematic review of social media-based sentiment analysis in disaster risk management	2025
	1465	WoS	Ilyas, B; Sharifi, A	A systematic review of social media-based sentiment analysis in disaster risk management	2025
	1466	WoS	Zorenböhmer, C; Gandhi, S; Schmidt, S; Resch, B	An Aspect-Based Emotion Analysis Approach on Wildfire-Related Geo-Social Media Data-A Case Study of the 2020 California Wildfires	2025
	1467	WoS	Zorenböhmer, C; Gandhi, S; Schmidt, S; Resch, B	An Aspect-Based Emotion Analysis Approach on Wildfire-Related Geo-Social Media Data-A Case Study of the 2020 California Wildfires	2025
	1468	scopus	Zorenböhmer, C.; Gandhi, S.; Schmidt, S.; Resch, B.,	An Aspect-Based Emotion Analysis Approach on Wildfire-Related Geo-Social Media Data—A Case Study of the 2020 California Wildfires	2025
	1469	WoS	Mohanarangan, S; Suganthi, L; Shoba, G; Karthika, D	An efficient predictive alert system for natural disasters in tropical region using GIS and social media data using sentiment analysis	2025
	1470	scopus	Mohanarangan, S.; Suganthi, L.; Shoba, G.; Karthika, D.,	An efficient predictive alert system for natural disasters in tropical region using GIS and social media data using sentiment analysis	2025
	1471	WoS	Mohanarangan, S; Suganthi, L; Shoba, G; Karthika, D	An efficient predictive alert system for natural disasters in tropical region using GIS and social media data using sentiment analysis	2025
	1472	WoS	Wan, X; Ding, XY; Liu, SJ; Zhang, Y; Luo, XY; Yuan, JF; Zhang, CZ	An emotion-behavior perspective of understanding public and government responses to rainstorm disasters: A case study of Zhengzhou Rainstorm in China	2025
	1473	WoS	Wan, X; Ding, XY; Liu, SJ; Zhang, Y; Luo, XY; Yuan, JF; Zhang, CZ	An emotion-behavior perspective of understanding public and government responses to rainstorm disasters: A case study of Zhengzhou Rainstorm in China	2025
	1474	PubMed	Mohamad B, Adamu AA, Rahayu S, Suciati P, Mona N, Raza SH.	An exploratory investigation on internal crisis communication across private and public sector employees in Indonesia	2025
	1475	PubMed	Mohamad B, Adamu AA, Rahayu S, Suciati P, Mona N, Raza SH.	An exploratory investigation on internal crisis communication across private and public sector employees in Indonesia	2025
	1476	WoS	Zhang, XF; Huang, YL; Wang, FL; Su, JF	An exploratory study of the impact of transparent and empathetic cues in emergency responses on the public's liking behavior from the elaboration likelihood model perspective	2025
	1477	WoS	Zhang, XF; Huang, YL; Wang, FL; Su, JF	An exploratory study of the impact of transparent and empathetic cues in emergency responses on the public's liking behavior from the elaboration likelihood model perspective	2025
	1478	scopus	Thomas, A.; Kumar, S.; Panicker, V.V.,	Analysis of community engagement on social media during disasters: a machine learning approach	2025
	1479	scopus	Thomas, A.; Kumar, S.; Panicker, V.V.,	Analysis of community engagement on social media during disasters: a machine learning approach	2025
	1480	scopus	Thomas, A.; Kumar, S.; Panicker, V.V.,	Analysis of community engagement on social media during disasters: a machine learning approach	2025
	1481	PubMed	Stephens SW, Carroll-Ledbetter CR, Duckert S, Coffman TW, Nelson MA, Rodgers J, Griffin RL, Grzyb S, Suen A, Casey J, Sloan SR, Goldstein B, Richwood J, Delfs J, McClintock AJ, Gelinas L, Higley A, Joseph B, Holcomb JB, Jansen JO.	Analysis of time to regulatory approval in an exception from informed consent trial in trauma patients	2025
	1482	PubMed	Stephens SW, Carroll-Ledbetter CR, Duckert S, Coffman TW, Nelson MA, Rodgers J, Griffin RL, Grzyb S, Suen A, Casey J, Sloan SR, Goldstein B, Richwood J, Delfs J, McClintock AJ, Gelinas L, Higley A, Joseph B, Holcomb JB, Jansen JO.	Analysis of time to regulatory approval in an exception from informed consent trial in trauma patients	2025
	1483	WoS	Erokhin, D	Analyzing Spanish-Language YouTube Discourse During the 2025 Iberian Peninsula Blackout	2025
	1484	WoS	Erokhin, D	Analyzing Spanish-Language YouTube Discourse During the 2025 Iberian Peninsula Blackout	2025
	1485	WoS	Erokhin, D	Analyzing Spanish-Language YouTube Discourse During the 2025 Iberian Peninsula Blackout	2025
	1486	scopus	Tariq, F.; Tufail, M.; Rehman, T.,	Analyzing the Impact of Social Media Sentiments on Government Response During Natural Disasters in Pakistan	2025
	1487	scopus	Tariq, F.; Tufail, M.; Rehman, T.,	Analyzing the Impact of Social Media Sentiments on Government Response During Natural Disasters in Pakistan	2025
	1488	WoS	Wiederhold, BK	Are Social Media Bans the Solution to the Youth Mental Health Crisis? Some Governments Think So	2025
	1489	scopus	Wiederhold, B.K.,	Are Social Media Bans the Solution to the Youth Mental Health Crisis? Some Governments Think So	2025
	1490	PubMed	Wiederhold BK.	Are Social Media Bans the Solution to the Youth Mental Health Crisis? Some Governments Think So	2025
	1491	WoS	Wiederhold, BK	Are Social Media Bans the Solution to the Youth Mental Health Crisis? Some Governments Think So	2025
	1492	WoS	Al Maamari, RHH; Elsherbiny, MMK	Artificial Intelligence in Providing Psychosocial Support in Natural Hazards: A Semi-Systematic Literature Review	2025
	1493	scopus	Al Maamari, R.H.H.; Elsherbiny, M.M.K.,	Artificial Intelligence in Providing Psychosocial Support in Natural Hazards: A Semi-Systematic Literature Review	2025
	1494	WoS	Al Maamari, RHH; Elsherbiny, MMK	Artificial Intelligence in Providing Psychosocial Support in Natural Hazards: A Semi-Systematic Literature Review	2025
	1495	scopus	de Keulenaar, E.; Poell, T.; Helmond, A.; Rieder, B.; van Gorp, J.,	Computational cross-media research: tracing divergences between normative Dutch television and social media discourses on the ‘refugee crisis’ (2013-2018)	2025
	1496	scopus	de Keulenaar, E.; Poell, T.; Helmond, A.; Rieder, B.; van Gorp, J.,	Computational cross-media research: tracing divergences between normative Dutch television and social media discourses on the ‘refugee crisis’ (2013-2018)	2025
	1497	WoS	de Keulenaar, E; Poell, T; Helmond, A; Rieder, B; Van Gorp, J	Computational cross-media research: tracing divergences between normative Dutch television and social media discourses on the 'refugee crisis' (2013-2018)	2025
	1498	PubMed	Yang R, Penders B, Horstman K.	Connecting efficiency and responsiveness in China: public sentiments and stakeholder perspectives towards COVID-19 crisis governance	2025
	1499	PubMed	Yang R, Penders B, Horstman K.	Connecting efficiency and responsiveness in China: public sentiments and stakeholder perspectives towards COVID-19 crisis governance	2025
	1500	PubMed	van der Sluijs M, de Neve-Enthoven NGM, Zarchev M, de Winter RFP, Hoogendijk WJG, Grootendorst-van Mil NH.	Contagion of crisis: Associations between suicide attempts in the social network and suicidality among late adolescents	2025
	1501	PubMed	van der Sluijs M, de Neve-Enthoven NGM, Zarchev M, de Winter RFP, Hoogendijk WJG, Grootendorst-van Mil NH.	Contagion of crisis: Associations between suicide attempts in the social network and suicidality among late adolescents	2025
	1502	PubMed	Stimpson JP, Srivastava A, Tamirisa K, Kaholokula JK, Ortega AN.	Crisis Communication About the Maui Wildfires on TikTok: Content Analysis of Engagement With Maui Wildfire-Related Posts Over 1 Year	2025
	1503	PubMed	Stimpson JP, Srivastava A, Tamirisa K, Kaholokula JK, Ortega AN.	Crisis Communication About the Maui Wildfires on TikTok: Content Analysis of Engagement With Maui Wildfire-Related Posts Over 1 Year	2025
	1504	PubMed	Stimpson JP, Srivastava A, Tamirisa K, Kaholokula JK, Ortega AN.	Crisis Communication About the Maui Wildfires on TikTok: Content Analysis of Engagement With Maui Wildfire-Related Posts Over 1 Year	2025
	1505	scopus	Renshaw, S.L.; Martin, M.K.; Robertson, D.C.; Carley, L.R.; Carley, K.M.	Crisis Emotions at Scale: Uncovering Periodic Emotional Patterns of Humans and Bots During the Early COVID-19 Pandemic	2025
	1506	WoS	Kahlawi, A; Masri, F; Ahmed, W; Vidal-Alaball, J	Cross-Cultural Sense-Making of Global Health Crises: A Text Mining Study of Public Opinions on Social Media Related to the COVID-19 Pandemic in Developed and Developing Economies	2025
	1507	PubMed	Kahlawi A, Masri F, Ahmed W, Vidal-Alaball J.	Cross-Cultural Sense-Making of Global Health Crises: A Text Mining Study of Public Opinions on Social Media Related to the COVID-19 Pandemic in Developed and Developing Economies	2025
	1508	WoS	Kahlawi, A; Masri, F; Ahmed, W; Vidal-Alaball, J	Cross-Cultural Sense-Making of Global Health Crises: A Text Mining Study of Public Opinions on Social Media Related to the COVID-19 Pandemic in Developed and Developing Economies	2025
	1509	WoS	Wang, X; Janssens, B; Bogaert, M; Vanderbauwhede, L; Schetgen, L	Determining well-being during a crisis based on Twitter data	2025
	1510	WoS	Wang, X; Janssens, B; Bogaert, M; Vanderbauwhede, L; Schetgen, L	Determining well-being during a crisis based on Twitter data	2025
	1511	WoS	Wu, CP; Wang, YL	Did the Pandemic Accelerate Spatio-Temporal Shifts in the Role of Urban Open Spaces in South China? Evidence from Social Media	2025
	1512	scopus	Wu, C.; Wang, Y.,	Did the Pandemic Accelerate Spatio-Temporal Shifts in the Role of Urban Open Spaces in South China? Evidence from Social Media	2025
	1513	WoS	Wu, CP; Wang, YL	Did the Pandemic Accelerate Spatio-Temporal Shifts in the Role of Urban Open Spaces in South China? Evidence from Social Media	2025
	1514	WoS	Harifuddin, H; Azuz, F; Asmirah, A; Anriani, HB; Burchanuddin, A; Iskandar, AM	Digital Technology Effects on Lifestyles in Marginalized Communities in Indonesia: Post Covid-19 Disaster	2025
	1515	WoS	Harifuddin, H; Azuz, F; Asmirah, A; Anriani, HB; Burchanuddin, A; Iskandar, AM	Digital Technology Effects on Lifestyles in Marginalized Communities in Indonesia: Post Covid-19 Disaster	2025
	1516	scopus	Ng, A.T.	Disaster and mass casualty events - A disaster mental health system approach	2025
	1517	scopus	Ng, A.T.	Disaster and mass casualty events - A disaster mental health system approach	2025
	1518	PubMed	Rasouli Panah H, Madanian S, Yu J.	Disaster Health Care and Resiliency: A Systematic Review of the Application of Social Network Data Analytics	2025
	1519	PubMed	Rasouli Panah H, Madanian S, Yu J.	Disaster Health Care and Resiliency: A Systematic Review of the Application of Social Network Data Analytics	2025
	1520	scopus	Nandakishore, K.N.; Hrishikesh, K.P.; Vani, V.; Karthik, N.,	Disaster Management: Sentimental Analysis Using Tweets Based on Experience and Rehabilitation	2025
	1521	scopus	Nandakishore, K.N.; Hrishikesh, K.P.; Vani, V.; Karthik, N.,	Disaster Management: Sentimental Analysis Using Tweets Based on Experience and Rehabilitation	2025
	1522	WoS	Duong, LH; Kong, YQ; Olya, H; Lee, CK; Girish, VG	Echoes of tragedy: How negative social media shapes tourist emotions and avoidance intensions? A multi-methods approach	2025
	1523	WoS	Duong, LH; Kong, YQ; Olya, H; Lee, CK; Girish, VG	Echoes of tragedy: How negative social media shapes tourist emotions and avoidance intensions? A multi-methods approach	2025
	1524	WoS	Vaccaro-Witt, GF; Bernal, H; Heredia, SG; Cabrera, FE; Peláez, JI	Effect of Informational Divergence on the Mental Health of the Population in Crisis Situations: A Study in COVID-19	2025
	1525	WoS	Vaccaro-Witt, GF; Bernal, H; Heredia, SG; Cabrera, FE; Peláez, JI	Effect of Informational Divergence on the Mental Health of the Population in Crisis Situations: A Study in COVID-19	2025
	1526	scopus	Almeida, A.I.; Oliveira, L.,	Effects of Government Communication Strategy During the COVID-19 Pandemic on Social Media in Portugal	2025
	1527	scopus	Almeida, A.I.; Oliveira, L.,	Effects of Government Communication Strategy During the COVID-19 Pandemic on Social Media in Portugal	2025
	1528	PubMed	Neugebauer T, Schellenberg V, Allak A, Pardon S, Yilmaz-Aslan Y, Schiermeier S, Kiessling C, Schmiedl S, Dockweiler C, Brzoska P.	Either way a tragedy Endometriosis- ? A qualitative social media analysis of endometriosis perceptions in Germany	2025
	1529	PubMed	Neugebauer T, Schellenberg V, Allak A, Pardon S, Yilmaz-Aslan Y, Schiermeier S, Kiessling C, Schmiedl S, Dockweiler C, Brzoska P.	Either way a tragedy Endometriosis- ? A qualitative social media analysis of endometriosis perceptions in Germany	2025
	1530	PubMed	Boström J, Heimer M, Lilja J.	Emergence of learning and quality - using scientific social media facilitating a complex adaptive space in healthcare	2025
	1531	PubMed	Boström J, Heimer M, Lilja J.	Emergence of learning and quality - using scientific social media facilitating a complex adaptive space in healthcare	2025
	1532	WoS	Neira-Placer, P; Alvarez-Seoane, D	EMOTIONAL IMPACT OF THE LOSS OF CONNECTIVITY DUE TO POWER OUTAGE IN YOUNG PEOPLE	2025
	1533	WoS	Neira-Placer, P; Alvarez-Seoane, D	EMOTIONAL IMPACT OF THE LOSS OF CONNECTIVITY DUE TO POWER OUTAGE IN YOUNG PEOPLE	2025
	1534	WoS	Ogbuokiri, B; Ahmadi, A; Tripathi, N; Seyyed-Kalantari, L; Woldegerima, WA; Mellado, B; Wu, JH; Orbinski, J; Asgary, A; Kong, JD	Emotional reactions towards vaccination during the emergence of the Omicron variant: Insights from twitter analysis in South Africa	2025
	1535	WoS	Ogbuokiri, B; Ahmadi, A; Tripathi, N; Seyyed-Kalantari, L; Woldegerima, WA; Mellado, B; Wu, JH; Orbinski, J; Asgary, A; Kong, JD	Emotional reactions towards vaccination during the emergence of the Omicron variant: Insights from twitter analysis in South Africa	2025
	1536	scopus	Kim, Y.,	Employee social media literacy to promote employee communication behaviors for sensemaking and sensegiving countering crisis misinformation	2025
	1537	scopus	Kim, Y.,	Employee social media literacy to promote employee communication behaviors for sensemaking and sensegiving countering crisis misinformation	2025
	1538	WoS	French, A; Naegler, L; Mythen, G	Environmental activism, emotions and the TikTok affect: 'Can't you hear the Earth screaming?'	2025
	1539	WoS	French, A; Naegler, L; Mythen, G	Environmental activism, emotions and the TikTok affect: 'Can't you hear the Earth screaming?'	2025
	1540	WoS	Liang, TW; Yang, YS; He, LX; Li, DL; Liu, H	Estimating Individuals' Suffering Levels Induced by Disasters via Social Media: A Case Study of the 2023 Beijing-Tianjin-Hebei Extreme Rainfall	2025
	1541	WoS	Liang, TW; Yang, YS; He, LX; Li, DL; Liu, H	Estimating Individuals' Suffering Levels Induced by Disasters via Social Media: A Case Study of the 2023 Beijing-Tianjin-Hebei Extreme Rainfall	2025
	1542	WoS	Stefanel, A; Allegri, MR	European Elections in Times of (Poly)Crises: Populism, Polarization, Emotions, and the Deliberative Disintegration	2025
	1543	scopus	Stefanel, A.; Allegri, M.R.,	European Elections in Times of (Poly)Crises: Populism, Polarization, Emotions, and the Deliberative Disintegration	2025
	1544	WoS	Stefanel, A; Allegri, MR	European Elections in Times of (Poly)Crises: Populism, Polarization, Emotions, and the Deliberative Disintegration	2025
	1545	scopus	I'zaaz, C.I.; Fajrillah, A.A.N.; Fa'Rifah, R.Y.,	Evaluating Disaster Warning Platforms on X Social Media Based on the IS Success Model: Multilabel Sentiment and Topic Modeling	2025
	1546	scopus	I'zaaz, C.I.; Fajrillah, A.A.N.; Fa'Rifah, R.Y.,	Evaluating Disaster Warning Platforms on X Social Media Based on the IS Success Model: Multilabel Sentiment and Topic Modeling	2025
	1547	WoS	Castellanos, LA; Edjossan-Sossou, A; Komendantova, N	Evolving emotions: Tracing social media narratives in the wake of the Manchester Arena Bombing	2025
	1548	WoS	Castellanos, LA; Edjossan-Sossou, A; Komendantova, N	Evolving emotions: Tracing social media narratives in the wake of the Manchester Arena Bombing	2025
	1549	scopus	Alejandra Castellanos, L.; Edjossan-Sossou, A.; Komendantova, N.,	Evolving emotions: Tracing social media narratives in the wake of the Manchester Arena Bombing	2025
	1550	scopus	Alejandra Castellanos, L.; Edjossan-Sossou, A.; Komendantova, N.,	Evolving emotions: Tracing social media narratives in the wake of the Manchester Arena Bombing	2025
	1551	WoS	Castellanos, LA; Edjossan-Sossou, A; Komendantova, N	Evolving emotions: Tracing social media narratives in the wake of the Manchester Arena Bombing	2025
	1552	WoS	Romann, LR; Oeldorf-Hirsch, A	Exploring Algorithmic Cultivation - Sensitive Self-Disclosure, Self-Diagnosis, and Hazardous Mental Health Communication on TikTok	2025
	1553	scopus	Romann, L.R.; Oeldorf-Hirsch, A.,	Exploring Algorithmic Cultivation - Sensitive Self-Disclosure, Self-Diagnosis, and Hazardous Mental Health Communication on TikTok	2025
	1554	WoS	Romann, LR; Oeldorf-Hirsch, A	Exploring Algorithmic Cultivation - Sensitive Self-Disclosure, Self-Diagnosis, and Hazardous Mental Health Communication on TikTok	2025
	1555	scopus	Lamprou, I.; Shevtsov, A.; Antonakaki, D.; Pratikakis, P.; Ioannidis, S.,	Exploring Crisis-Driven Social Media Patterns: A Twitter Dataset of Usage During the Russo-Ukrainian War	2025
	1556	scopus	Lamprou, I.; Shevtsov, A.; Antonakaki, D.; Pratikakis, P.; Ioannidis, S.,	Exploring Crisis-Driven Social Media Patterns: A Twitter Dataset of Usage During the Russo-Ukrainian War	2025
	1557	WoS	Shetty, NP; Singh, Y; Hegde, V; Cenitta, D; Dhruthi, K	Exploring emotional patterns in social media through NLP models to unravel mental health insights	2025
	1558	scopus	Shetty, N.P.; Singh, Y.; Hegde, V.; Cenitta, D.; Dhruthi, K.,	Exploring emotional patterns in social media through NLP models to unravel mental health insights	2025
	1559	WoS	Shetty, NP; Singh, Y; Hegde, V; Cenitta, D; Dhruthi, K	Exploring emotional patterns in social media through NLP models to unravel mental health insights	2025
	1560	WoS	Ma, B; Zheng, RH	Exploring Food Safety Emergency Incidents on Sina Weibo: Using Text Mining and Sentiment Evolution	2025
	1561	WoS	Ma, B; Zheng, RH	Exploring Food Safety Emergency Incidents on Sina Weibo: Using Text Mining and Sentiment Evolution	2025
	1562	WoS	Syed, R; Kaur, J; Silva, L	Exposure of software vulnerabilities on Twitter: Analyzing vendors' behavior of releasing software patches	2025
	1563	WoS	Syed, R; Kaur, J; Silva, L	Exposure of software vulnerabilities on Twitter: Analyzing vendors' behavior of releasing software patches	2025
	1564	scopus	Fayez, H.F.; al-Nasser, T.Z.; Al-Makhzoomy, A.A.K.,	Exposure to Natural Disaster News on Social Media and Its Relationship with Psychological Immunity and Post-Traumatic Stress Among Egyptian and Jordanian youth	2025
	1565	WoS	Alajmi, BM; Khalil, O	Factors Influencing Disasters Information-Seeking Behaviour via Social Networking Sites	2025
	1566	WoS	Alajmi, BM; Khalil, O	Factors Influencing Disasters Information-Seeking Behaviour via Social Networking Sites	2025
	1567	PubMed	Gazit T, Eden S.	From Screens to Scars: Understanding the Association Between Social Media Engagement and Trauma During Crises and Emergency Situations	2025
	1568	PubMed	Gazit T, Eden S.	From Screens to Scars: Understanding the Association Between Social Media Engagement and Trauma During Crises and Emergency Situations	2025
	1569	WoS	Kim, HM; Kim, S	From tragedy to advocacy: how celebrity suicides transform mental health conversations on Facebook	2025
	1570	scopus	Kim, H.M.; Kim, S.,	From tragedy to advocacy: how celebrity suicides transform mental health conversations on Facebook	2025
	1571	WoS	Kim, HM; Kim, S	From tragedy to advocacy: how celebrity suicides transform mental health conversations on Facebook	2025
	1572	WoS	Hu, T; Huang, X; Li, Y; Fu, XK	Harnessing the Power of Multi-Source Media Platforms for Public Perception Analysis: Insights from the Ohio Train Derailment	2025
	1573	scopus	Hu, T.; Huang, X.; Li, Y.; Fu, X.,	Harnessing the Power of Multi-Source Media Platforms for Public Perception Analysis: Insights from the Ohio Train Derailment	2025
	1574	WoS	Hu, T; Huang, X; Li, Y; Fu, XK	Harnessing the Power of Multi-Source Media Platforms for Public Perception Analysis: Insights from the Ohio Train Derailment	2025
	1575	WoS	Fakhreddine, LB; Sánchez, M; Pindado, E	Health Crises, Community Health Habits, and Pandemic-Driven Food Sentiments: A Twitter-Based Study in the United States	2025
	1576	WoS	Fakhreddine, LB; Sánchez, M; Pindado, E	Health Crises, Community Health Habits, and Pandemic-Driven Food Sentiments: A Twitter-Based Study in the United States	2025
	1577	PubMed	Guo J, Wirza Mohd Zawawi J, Kamarudin S.	Identifying determinants for promoting public engagement via Chinese E-government TikTok in public health emergencies	2025
	1578	PubMed	Guo J, Wirza Mohd Zawawi J, Kamarudin S.	Identifying determinants for promoting public engagement via Chinese E-government TikTok in public health emergencies	2025
	1579	PubMed	Guo J, Wirza Mohd Zawawi J, Kamarudin S.	Identifying determinants for promoting public engagement via Chinese E-government TikTok in public health emergencies	2025
	1580	scopus	Bindu, D.H.; Siri, M.; Shanvitha, M.S.V.S.; Sampath, N.,	Identifying Key Influencers in Disaster Management: A Sentiment Analysis of Twitter Data for Fundraising and Awareness Campaigns	2025
	1581	scopus	Bindu, D.H.; Siri, M.; Shanvitha, M.S.V.S.; Sampath, N.,	Identifying Key Influencers in Disaster Management: A Sentiment Analysis of Twitter Data for Fundraising and Awareness Campaigns	2025
	1582	scopus	Bindu, D.H.; Siri, M.; Shanvitha, M.S.V.S.; Sampath, N.,	Identifying Key Influencers in Disaster Management: A Sentiment Analysis of Twitter Data for Fundraising and Awareness Campaigns	2025
	1583	scopus	Keinan, R.; Margalit, E.; Bouhnik, D.,	IMPACTS OF A PUBLIC HEALTH CRISIS ON HEALTH-CENTERED ONLINE SOCIAL NETWORKS	2025
	1584	scopus	Keinan, R.; Margalit, E.; Bouhnik, D.,	IMPACTS OF A PUBLIC HEALTH CRISIS ON HEALTH-CENTERED ONLINE SOCIAL NETWORKS	2025
	1585	WoS	Al Momin, K; Sadri, AM; Olofsson, K; Muraleetharan, KK; Gladwin, H	Information Switching Patterns of Risk Communication in Social Media During Disasters	2025
	1586	WoS	Al Momin, K; Sadri, AM; Olofsson, K; Muraleetharan, KK; Gladwin, H	Information Switching Patterns of Risk Communication in Social Media During Disasters	2025
	1587	PubMed	Marks M, Kyrychenko Y, Gärdebo J, Roozenbeek J.	Ingroup solidarity drives social media engagement after political crises	2025
	1588	PubMed	Marks M, Kyrychenko Y, Gärdebo J, Roozenbeek J.	Ingroup solidarity drives social media engagement after political crises	2025
	1589	scopus	Wang, Y.; Wei, M.; Wang, P.; Gao, Y.; Yu, T.; Meng, N.; Liu, H.; Zhang, X.; Wang, K.; Wu, Q.	Insight into public sentiment and demand in China’s public health emergency response: a weibo data analysis	2025
	1590	scopus	Wang, Y.; Wei, M.; Wang, P.; Gao, Y.; Yu, T.; Meng, N.; Liu, H.; Zhang, X.; Wang, K.; Wu, Q.	Insight into public sentiment and demand in China’s public health emergency response: a weibo data analysis	2025
	1591	WoS	Wang, YP; Wei, M; Wang, P; Gao, YR; Yu, T; Meng, N; Liu, H; Zhang, X; Wang, KX; Wu, QH	Insight into public sentiment and demand in China's public health emergency response: a weibo data analysis	2025
	1592	PubMed	Wang Y, Wei M, Wang P, Gao Y, Yu T, Meng N, Liu H, Zhang X, Wang K, Wu Q.	Insight into public sentiment and demand in China's public health emergency response: a weibo data analysis	2025
	1593	PubMed	Wang Y, Wei M, Wang P, Gao Y, Yu T, Meng N, Liu H, Zhang X, Wang K, Wu Q.	Insight into public sentiment and demand in China's public health emergency response: a weibo data analysis	2025
	1594	WoS	Chandran, G; Devarajan, GG; Judgi, T; Mallick, MSM; Aldhyani, THH; Bashir, AK	Integration of Neural Architecture Search With Fuzzy Deep Neural Network Model for Emotion AI in Public Health Emergencies	2025
	1595	WoS	Chandran, G; Devarajan, GG; Judgi, T; Mallick, MSM; Aldhyani, THH; Bashir, AK	Integration of Neural Architecture Search With Fuzzy Deep Neural Network Model for Emotion AI in Public Health Emergencies	2025
	1596	WoS	Chen, AY; Liu, YX; Huang, YL; Su, GF; Yuan, DH	Investigating the Influencing Factors and Correlation Between Popularity and Emotion of Public Opinion During Disasters: Evidence from the 7.20 Rainstorm in China	2025
	1597	WoS	Chen, AY; Liu, YX; Huang, YL; Su, GF; Yuan, DH	Investigating the Influencing Factors and Correlation Between Popularity and Emotion of Public Opinion During Disasters: Evidence from the 7.20 Rainstorm in China	2025
	1598	WoS	Yu, LL; Li, J; Zhang, SS; Jiang, HH	Key factors in social media information dissemination during disasters: A signaling theory perspective	2025
	1599	WoS	Yu, LL; Li, J; Zhang, SS; Jiang, HH	Key factors in social media information dissemination during disasters: A signaling theory perspective	2025
	1600	WoS	Guan, S; Fang, ZH; Wang, CF	Knowledge Map of Online Public Opinions for Emergencies	2025
	1601	WoS	Guan, S; Fang, ZH; Wang, CF	Knowledge Map of Online Public Opinions for Emergencies	2025
	1602	PubMed	Ma X, Sun Y, Guo X, Lai KH, Wang X.	Learning First Aid Knowledge Not Only for the Self But Also for Others: Toward a Collective Protection Motivation Theory	2025
	1603	PubMed	Ma X, Sun Y, Guo X, Lai KH, Wang X.	Learning First Aid Knowledge Not Only for the Self But Also for Others: Toward a Collective Protection Motivation Theory	2025
	1604	WoS	Ellouze, M; Rekik, S; Belguith, LH	Management of psychological emergency cases on social media: A hybrid approach combining knowledge graphs and graph neural networks	2025
	1605	WoS	Ellouze, M; Rekik, S; Belguith, LH	Management of psychological emergency cases on social media: A hybrid approach combining knowledge graphs and graph neural networks	2025
	1606	WoS	Ariffin, SNAN; Tiun, S; Omar, N	M-COVIDLex: The Construction of a Domain- Specific Mixed Code Sentiment Lexicon	2025
	1607	WoS	Ariffin, SNAN; Tiun, S; Omar, N	M-COVIDLex: The Construction of a Domain- Specific Mixed Code Sentiment Lexicon	2025
	1608	WoS	Kaman, A; Erhart, M; Devine, J; Napp, AK; Reiss, F; Behn, S; Ravens-Sieberer, U	Mental health of children and adolescents in times of global crises: findings from the longitudinal COPSY study from 2020 to 2024	2025
	1609	WoS	Kaman, A; Erhart, M; Devine, J; Napp, AK; Reiss, F; Behn, S; Ravens-Sieberer, U	Mental health of children and adolescents in times of global crises: findings from the longitudinal COPSY study from 2020 to 2024	2025
	1610	PubMed	Kim C, Kwon EJ, Ju G.	Mental health of medical students who took a leave of absence during the 2024 medical crisis in South Korea	2025
	1611	PubMed	Kim C, Kwon EJ, Ju G.	Mental health of medical students who took a leave of absence during the 2024 medical crisis in South Korea	2025
	1612	PubMed	Eapen V, Mendoza Diaz A.	MindLink: preliminary evidence on a virtual Community of Practice for child and adolescent mental health in the Australian context	2025
	1613	PubMed	Eapen V, Mendoza Diaz A.	MindLink: preliminary evidence on a virtual Community of Practice for child and adolescent mental health in the Australian context	2025
	1614	WoS	Kumar, VV; Sahoo, A; Balasubramanian, SK; Gholston, S	Mitigating healthcare supply chain challenges under disaster conditions: a holistic AI-based analysis of social media data	2025
	1615	WoS	Kumar, VV; Sahoo, A; Balasubramanian, SK; Gholston, S	Mitigating healthcare supply chain challenges under disaster conditions: a holistic AI-based analysis of social media data	2025
	1616	WoS	Zhang, YM; Wang, N; Hamadou, KY; Su, YY; Guo, XY; Song, WJ	Multi-level emotion propagation in natural disaster events: diverse leadership of super-spreaders in different levels of hierarchy	2025
	1617	WoS	Zhang, YM; Wang, N; Hamadou, KY; Su, YY; Guo, XY; Song, WJ	Multi-level emotion propagation in natural disaster events: diverse leadership of super-spreaders in different levels of hierarchy	2025
	1618	scopus	Zhang, Y.; Wang, N.; Koura, K.; Su, Y.; Guo, X.; Song, W.,	Multi-level emotion propagation in natural disaster events: diverse leadership of super-spreaders in different levels of hierarchy	2025
	1619	WoS	Hanny, D; Resch, B	Multimodal GeoAI: An integrated spatio-temporal topic-sentiment model for the analysis of geo-social media posts for disaster management	2025
	1620	scopus	Hanny, D.; Resch, B.,	Multimodal GeoAI: An integrated spatio-temporal topic-sentiment model for the analysis of geo-social media posts for disaster management	2025
	1621	WoS	Hanny, D; Resch, B	Multimodal GeoAI: An integrated spatio-temporal topic-sentiment model for the analysis of geo-social media posts for disaster management	2025
	1622	PubMed	Rosenbaum P, Rehn C, Wennberg K, Nordström A, Alfvén T.	Navigating global health diplomacy: challenges and opportunities in building a community of practice	2025
	1623	PubMed	Rosenbaum P, Rehn C, Wennberg K, Nordström A, Alfvén T.	Navigating global health diplomacy: challenges and opportunities in building a community of practice	2025
	1624	WoS	Katalinic, J; Dunder, I	Neural Network-Based Sentiment Analysis and Anomaly Detection in Crisis-Related Tweets	2025
	1625	scopus	Katalinić, J.; Dunder, I.,	Neural Network-Based Sentiment Analysis and Anomaly Detection in Crisis-Related Tweets	2025
	1626	WoS	Katalinic, J; Dunder, I	Neural Network-Based Sentiment Analysis and Anomaly Detection in Crisis-Related Tweets	2025
	1627	WoS	Belfort, EL; Weigle, PE	Online and in Crisis: When Social Media Impacts Mental Health	2025
	1628	scopus	Belfort, E.L.; Weigle, P.E.,	Online and in Crisis: When Social Media Impacts Mental Health	2025
	1629	WoS	Belfort, EL; Weigle, PE	Online and in Crisis: When Social Media Impacts Mental Health	2025
	1630	PubMed	Shen H, Chen Q, Li C.	Online profiling of volunteers in public health emergencies: insights from COVID-19 in China	2025
	1631	PubMed	Shen H, Chen Q, Li C.	Online profiling of volunteers in public health emergencies: insights from COVID-19 in China	2025
	1632	WoS	Zhu, YM; Zhang, SY; Tsatsou, P; Mclaren, L	Othering discourse online in the UK during a time of crisis: a case study of opinion expressed on Twitter during the COVID-19 pandemic	2025
	1633	scopus	Zhu, Y.; Zhang, S.; Tsatsou, P.; McLaren, L.,	Othering discourse online in the UK during a time of crisis: a case study of opinion expressed on Twitter during the COVID-19 pandemic	2025
	1634	WoS	Zhu, YM; Zhang, SY; Tsatsou, P; Mclaren, L	Othering discourse online in the UK during a time of crisis: a case study of opinion expressed on Twitter during the COVID-19 pandemic	2025
	1635	PubMed	Leets C, Nielsen A, Buchanan M, Zirikly A, Dredze M, Miller L, Wilcox HC, Gallo C.	Outreach to Adolescents in Crisis on Social Media, YouthLine's Safe Social Spaces, 2019 to 2024	2025
	1636	PubMed	Leets C, Nielsen A, Buchanan M, Zirikly A, Dredze M, Miller L, Wilcox HC, Gallo C.	Outreach to Adolescents in Crisis on Social Media, YouthLine's Safe Social Spaces, 2019 to 2024	2025
	1637	PubMed	Kresovich A, Borowiecki M, Lamuda PA, Taylor BG, Emery SL, Schneider J, Pollack HA.	Passive exposure to opioid crisis information and public attitudes: Effects on local policy support, discrimination, and stigma in a United States national survey	2025
	1638	PubMed	Kresovich A, Borowiecki M, Lamuda PA, Taylor BG, Emery SL, Schneider J, Pollack HA.	Passive exposure to opioid crisis information and public attitudes: Effects on local policy support, discrimination, and stigma in a United States national survey	2025
	1639	PubMed	Defor S, Mukinda FK, Bocoum FY, Johnson E, Agyepong IA, Lehmann U.	Peer-learning and support among health policy and systems research actors in West Africa: a social network analysis	2025
	1640	PubMed	Defor S, Mukinda FK, Bocoum FY, Johnson E, Agyepong IA, Lehmann U.	Peer-learning and support among health policy and systems research actors in West Africa: a social network analysis	2025
	1641	WoS	Contreras, D; Antypas, D; Hervas, J; Wilkinson, S; Camacho-Collados, J; Garnier, P; Cornou, C	Post-Disaster Recovery Assessment Using Sentiment Analysis of English-Language Tweets: A Tenth-Anniversary Case Study of the 2010 Haiti Earthquake	2025
	1642	WoS	Contreras, D; Antypas, D; Hervas, J; Wilkinson, S; Camacho-Collados, J; Garnier, P; Cornou, C	Post-Disaster Recovery Assessment Using Sentiment Analysis of English-Language Tweets: A Tenth-Anniversary Case Study of the 2010 Haiti Earthquake	2025
	1643	scopus	Contreras, D.; Antypas, D.; Hervás, J.; Wilkinson, S.; Camacho-Collados, J.; Garnier, P.; Cornou, C.,	Post-Disaster Recovery Assessment Using Sentiment Analysis of English-Language Tweets: A Tenth-Anniversary Case Study of the 2010 Haiti Earthquake	2025
	1644	scopus	Contreras, D.; Antypas, D.; Hervás, J.; Wilkinson, S.; Camacho-Collados, J.; Garnier, P.; Cornou, C.,	Post-Disaster Recovery Assessment Using Sentiment Analysis of English-Language Tweets: A Tenth-Anniversary Case Study of the 2010 Haiti Earthquake	2025
	1645	WoS	Contreras, D; Antypas, D; Hervas, J; Wilkinson, S; Camacho-Collados, J; Garnier, P; Cornou, C	Post-Disaster Recovery Assessment Using Sentiment Analysis of English-Language Tweets: A Tenth-Anniversary Case Study of the 2010 Haiti Earthquake	2025
	1646	scopus	Narang, G.; Marken, G.,	Predicting Mental Health Crises Using Social Media Sentiment Analysis: A Machine Learning Approach	2025
	1647	scopus	Narang, G.; Marken, G.,	Predicting Mental Health Crises Using Social Media Sentiment Analysis: A Machine Learning Approach	2025
	1648	PubMed	Guo Y, Liu J, Lian C.	Promote citizen engagement with warnings - an empirical examination of government social media accounts during public health crises	2025
	1649	PubMed	Guo Y, Liu J, Lian C.	Promote citizen engagement with warnings - an empirical examination of government social media accounts during public health crises	2025
	1650	scopus	Kaman, A.; Erhart, M.; Devine, J.; Napp, A.-K.; Reiss, F.; Behn, S.; Ravens-Sieberer, U.,	Psychische Gesundheit von Kindern und Jugendlichen in Zeiten globaler Krisen: Ergebnisse der COPSY-Längsschnittstudie von 2020 bis 2024	2025
	1651	scopus	Kaman, A.; Erhart, M.; Devine, J.; Napp, A.-K.; Reiss, F.; Behn, S.; Ravens-Sieberer, U.,	Psychische Gesundheit von Kindern und Jugendlichen in Zeiten globaler Krisen: Ergebnisse der COPSY-Längsschnittstudie von 2020 bis 2024	2025
	1652	scopus	Wu, S.; Huang, X.; Lu, D.,	Psychological Health Knowledge-Enhanced LLM-based Social Network Crisis Intervention Text Transfer Recognition Method	2025
	1653	scopus	Wu, S.; Huang, X.; Lu, D.,	Psychological Health Knowledge-Enhanced LLM-based Social Network Crisis Intervention Text Transfer Recognition Method	2025
	1654	WoS	Abraham, T; Gill, H; Wood, L	Psychosocial interventions offered across inpatient and crisis settings to the social networks of service users with psychosis: A systematic review	2025
	1655	scopus	Abraham, T.; Gill, H.; Wood, L.,	Psychosocial interventions offered across inpatient and crisis settings to the social networks of service users with psychosis: A systematic review	2025
	1656	WoS	Abraham, T; Gill, H; Wood, L	Psychosocial interventions offered across inpatient and crisis settings to the social networks of service users with psychosis: A systematic review	2025
	1657	WoS	Zheng, YW; Tian, MR; Chen, JJ; Zhang, L; Gao, J; Li, X; Wen, J; Qu, X	Public Attitudes Toward Violence Against Doctors: Sentiment Analysis of Chinese Users	2025
	1658	WoS	Zheng, YW; Tian, MR; Chen, JJ; Zhang, L; Gao, J; Li, X; Wen, J; Qu, X	Public Attitudes Toward Violence Against Doctors: Sentiment Analysis of Chinese Users	2025
	1659	WoS	Erokhin, D	Public Discourse Surrounding the 2025 California Wildfires: A Sentiment and Topic Analysis of High-Engagement YouTube Comments	2025
	1660	scopus	Erokhin, D.,	Public Discourse Surrounding the 2025 California Wildfires: A Sentiment and Topic Analysis of High-Engagement YouTube Comments	2025
	1661	WoS	Erokhin, D	Public Discourse Surrounding the 2025 California Wildfires: A Sentiment and Topic Analysis of High-Engagement YouTube Comments	2025
	1662	scopus	Wang, Y.; Peng, C.,	Public perceptions of climate change during the COVID-19 crisis: Evidence from social media data in China	2025
	1663	scopus	Wang, Y.; Peng, C.,	Public perceptions of climate change during the COVID-19 crisis: Evidence from social media data in China	2025
	1664	WoS	Yan, XH; Liu, Y; Liu, TZ; Chen, Y	Research on the Mechanism of Social Emotion Formation in Public Emergencies Based on the DeGroot Model	2025
	1665	scopus	Yan, X.; Liu, Y.; Liu, T.; Chen, Y.,	Research on the Mechanism of Social Emotion Formation in Public Emergencies Based on the DeGroot Model	2025
	1666	WoS	Yan, XH; Liu, Y; Liu, TZ; Chen, Y	Research on the Mechanism of Social Emotion Formation in Public Emergencies Based on the DeGroot Model	2025
	1667	WoS	Tuncer, M; Tarsuslu, B; Korkmaz, C; Durat, G	Secondary traumatic stress, coping with earthquake stress, and disaster preparedness among social media users: A cross-sectional study	2025
	1668	scopus	Tuncer, M.; Tarsuslu, B.; Korkmaz, C.; Durat, G.,	Secondary traumatic stress, coping with earthquake stress, and disaster preparedness among social media users: A cross-sectional study	2025
	1669	WoS	Tuncer, M; Tarsuslu, B; Korkmaz, C; Durat, G	Secondary traumatic stress, coping with earthquake stress, and disaster preparedness among social media users: A cross-sectional study	2025
	1670	scopus	Daga, P.; Dumre, S.; Rao, M.; Kumar, K.V.; Tharewal, S.; Bhagat, D.,	Sentiment Analysis of Hazardous Events and Disasters	2025
	1671	scopus	Daga, P.; Dumre, S.; Rao, M.; Kumar, K.V.; Tharewal, S.; Bhagat, D.,	Sentiment Analysis of Hazardous Events and Disasters	2025
	1672	scopus	Daga, P.; Dumre, S.; Rao, M.; Kumar, K.V.; Tharewal, S.; Bhagat, D.,	Sentiment Analysis of Hazardous Events and Disasters	2025
	1673	WoS	Gupta, T; Rai, A; Roy, S	SentimentMapper: A framework for mapping of sentiments towards disaster response using social media data	2025
	1674	scopus	Gupta, T.; Rai, A.; Roy, S.,	SentimentMapper: A framework for mapping of sentiments towards disaster response using social media data	2025
	1675	WoS	Gupta, T; Rai, A; Roy, S	SentimentMapper: A framework for mapping of sentiments towards disaster response using social media data	2025
	1676	WoS	Liu, JQ; Yu, XD	Social Media as a Catalyst for Sustainable Public Health Practices: A Structural Equation Modeling Analysis of Protective Behaviors in China During the COVID-19 Pandemic	2025
	1677	WoS	Liu, JQ; Yu, XD	Social Media as a Catalyst for Sustainable Public Health Practices: A Structural Equation Modeling Analysis of Protective Behaviors in China During the COVID-19 Pandemic	2025
	1678	PubMed	Song T, Yu P, Yecies B, Ke J, Yu H.	Social media crisis communication and public engagement during COVID-19 analyzing public health and news media organizations' tweeting strategies	2025
	1679	PubMed	Song T, Yu P, Yecies B, Ke J, Yu H.	Social media crisis communication and public engagement during COVID-19 analyzing public health and news media organizations' tweeting strategies	2025
	1680	scopus	Gallagher, H.C.; Koskinen, J.; Januar, J.; Pattenden, E.,	Social networks and post-disaster mental health: Bayesian analysis for partially observed network data in a bushfire-affected community	2025
	1681	scopus	Gallagher, H.C.; Koskinen, J.; Januar, J.; Pattenden, E.,	Social networks and post-disaster mental health: Bayesian analysis for partially observed network data in a bushfire-affected community	2025
	1682	WoS	Krakowska, M; Zych, M	Social responsibility of NGOs in the shaping of information behaviour in emergency situations - a case study of the frost action	2025
	1683	WoS	Krakowska, M; Zych, M	Social responsibility of NGOs in the shaping of information behaviour in emergency situations - a case study of the frost action	2025
	1684	PubMed	Ge W, Bai X, Liu J, Niu G, Sun X.	The Association Among Intolerance of Uncertainty, Health Information Retrieval on SNSs, and Health Anxiety: Unveiling the Hazards of Echo Chamber Effect for Emerging Adults	2025
	1685	PubMed	Ge W, Bai X, Liu J, Niu G, Sun X.	The Association Among Intolerance of Uncertainty, Health Information Retrieval on SNSs, and Health Anxiety: Unveiling the Hazards of Echo Chamber Effect for Emerging Adults	2025
	1686	PubMed	Wood KL.	The changing social media landscape and its implications for disaster response and management	2025
	1687	PubMed	Wood KL.	The changing social media landscape and its implications for disaster response and management	2025
	1688	WoS	Agarwal, P	The Crisis of Social Identity in the Digital Era: A Sociological Analysis of Prosocial Behaviour, Altruism and Persuasion in Social Media	2025
	1689	scopus	Agarwal, P.,	The Crisis of Social Identity in the Digital Era: A Sociological Analysis of Prosocial Behaviour, Altruism and Persuasion in Social Media	2025
	1690	WoS	Agarwal, P	The Crisis of Social Identity in the Digital Era: A Sociological Analysis of Prosocial Behaviour, Altruism and Persuasion in Social Media	2025
	1691	WoS	Zhu, XX; Zhu, JH; Regan, D; Huang, X	The data-driven emergence of online opinion leaders: telecommunication fraud in Northern Myanmar	2025
	1692	WoS	Zhu, XX; Zhu, JH; Regan, D; Huang, X	The data-driven emergence of online opinion leaders: telecommunication fraud in Northern Myanmar	2025
	1693	WoS	Kim, S	The Dual Role of Anxiety in Crisis Response: Emotional Intensification and Prosocial Behavior During the COVID-19 Pandemic	2025
	1694	WoS	Kim, S	The Dual Role of Anxiety in Crisis Response: Emotional Intensification and Prosocial Behavior During the COVID-19 Pandemic	2025
	1695	scopus	Ajeel, A.A.A.; Adam, F.A.D.,	The Impact of Fake News on the Psychological and Social State of the Public in the Context of the Sudan War Crisis: A Field Study on a Sample of Social Media Users	2025
	1696	scopus	Ajeel, A.A.A.; Adam, F.A.D.,	The Impact of Fake News on the Psychological and Social State of the Public in the Context of the Sudan War Crisis: A Field Study on a Sample of Social Media Users	2025
	1697	PubMed	Hilberts S, Govers M, Petelos E, Evers S.	The Impact of Misinformation on Social Media in the Context of Natural Disasters: Narrative Review	2025
	1698	PubMed	Hilberts S, Govers M, Petelos E, Evers S.	The Impact of Misinformation on Social Media in the Context of Natural Disasters: Narrative Review	2025
	1699	PubMed	Notredame CE, Saint-Dizier C, Lamer A, Nogue E, Fares E, Lemdani M, Vaiva G, Courtet P, Olié E.	The impact of the live broadcast of Stromae's song L'enfer on social media publications, calls to the national helpline, and suicide attempt rates in France	2025
	1700	PubMed	Notredame CE, Saint-Dizier C, Lamer A, Nogue E, Fares E, Lemdani M, Vaiva G, Courtet P, Olié E.	The impact of the live broadcast of Stromae's song L'enfer on social media publications, calls to the national helpline, and suicide attempt rates in France	2025
	1701	WoS	Zhao, C; Zhong, SY; Fang, F	The Mechanisms of Social Media Influence on Individual Behavior in Crisis Events	2025
	1702	WoS	Zhao, C; Zhong, SY; Fang, F	The Mechanisms of Social Media Influence on Individual Behavior in Crisis Events	2025
	1703	WoS	Precht, LM; Schopf, K; Bunz, M; von Brachel, R; Kinzenbach, L; Pflug, V; Brailovskaia, J; Bartnick, C	The relationship of life satisfaction, worries, and media use: a population-based cross-sectional study in Germany	2025
	1704	scopus	Precht, L.-M.; Schopf, K.; Bunz, M.; von Brachel, R.; Kinzenbach, L.; Pflug, V.; Brailovskaia, J.; Bartnick, C.	The relationship of life satisfaction, worries, and media use: a population-based cross-sectional study in Germany	2025
	1705	WoS	Precht, LM; Schopf, K; Bunz, M; von Brachel, R; Kinzenbach, L; Pflug, V; Brailovskaia, J; Bartnick, C	The relationship of life satisfaction, worries, and media use: a population-based cross-sectional study in Germany	2025
	1706	WoS	Türkirki, M; Akkaya, EC; Kaysi, B; Darici, E; Sayilan, G	Thematic and sentiment analysis on X: a multi-method approach to examine the refugee crisis in Türkiye / Análisis temático y de sentimiento en X: un enfoque multimétodo para examinar la crisis de refugiados en Turquía	2025
	1707	WoS	Türkirki, M; Akkaya, EC; Kaysi, B; Darici, E; Sayilan, G	Thematic and sentiment analysis on X: a multi-method approach to examine the refugee crisis in Türkiye / Análisis temático y de sentimiento en X: un enfoque multimétodo para examinar la crisis de refugiados en Turquía	2025
	1708	WoS	Jia, BY; Xie, MF; Wu, J; Zhao, JY	Underneath social media texts: Sentiment responses to public health emergency during 2022 COVID-19 pandemic in China	2025
	1709	scopus	Jia, B.; Xie, M.; Wu, J.; Zhao, J.,	Underneath social media texts: Sentiment responses to public health emergency during 2022 COVID-19 pandemic in China	2025
	1710	WoS	Jia, BY; Xie, MF; Wu, J; Zhao, JY	Underneath social media texts: Sentiment responses to public health emergency during 2022 COVID-19 pandemic in China	2025
	1711	WoS	Dong, XY; Tang, ZY; Wang, HC	Understanding the impact of government social media on citizens' unverified information avoidance behavior during health crises: the health belief model	2025
	1712	WoS	Dong, XY; Tang, ZY; Wang, HC	Understanding the impact of government social media on citizens' unverified information avoidance behavior during health crises: the health belief model	2025
	1713	PubMed	Chen Q, Liu Q.	Unveiling emotional contagion in COVID-19 misinformation: Computational analysis for public health crisis surveillance	2025
	1714	PubMed	Chen Q, Liu Q.	Unveiling emotional contagion in COVID-19 misinformation: Computational analysis for public health crisis surveillance	2025
	1715	WoS	Linardos, V; Drakaki, M; Tzionas, P	Utilizing LLMs and ML Algorithms in Disaster-Related Social Media Content	2025
	1716	scopus	Linardos, V.; Drakaki, M.; Tzionas, P.,	Utilizing LLMs and ML Algorithms in Disaster-Related Social Media Content	2025
	1717	WoS	Linardos, V; Drakaki, M; Tzionas, P	Utilizing LLMs and ML Algorithms in Disaster-Related Social Media Content	2025
	1718	WoS	Wang, HC; Tang, ZR; Xiong, L; Wang, XY; Zhu, L	What determinants influence citizens' engagement with mobile government social media during emergencies? A net valence model	2025
	1719	WoS	Wang, HC; Tang, ZR; Xiong, L; Wang, XY; Zhu, L	What determinants influence citizens' engagement with mobile government social media during emergencies? A net valence model	2025
	1720	WoS	Owusu, GP; Dordoye, SAY; Asigbey, SAMA; Dordoye, EK	WhatsApp as a tool for psychiatric crisis management: lessons from a Ghanaian support group	2025
	1721	scopus	Owusu, G.P.; Dordoye, S.A.Y.; Asigbey, S.A.M.A.; Dordoye, E.K.	WhatsApp as a tool for psychiatric crisis management: lessons from a Ghanaian support group	2025
	1722	PubMed	Owusu GP, Dordoye SAY, Asigbey SAMA, Dordoye EK.	WhatsApp as a tool for psychiatric crisis management: lessons from a Ghanaian support group	2025
	1723	WoS	Owusu, GP; Dordoye, SAY; Asigbey, SAMA; Dordoye, EK	WhatsApp as a tool for psychiatric crisis management: lessons from a Ghanaian support group	2025
	1724	scopus	Renshaw, S.L.; Martin, M.K.; Robertson, D.C.; Carley, L.R.; Carley, K.M.	Crisis Emotions at Scale: Uncovering Periodic Emotional Patterns of Humans and Bots During the Early COVID-19 Pandemic	2026
	1725	WoS	Hao, XY; Dong, DP; Liu, C; Demir, E; Wamba, SF	Susceptible-infected diffusion of food safety opinion dissemination: Infrastructure-driven spread and behavior-embedded substance	2026
	1726	WoS	Hao, XY; Dong, DP; Liu, C; Demir, E; Wamba, SF	Susceptible-infected diffusion of food safety opinion dissemination: Infrastructure-driven spread and behavior-embedded substance	2026
	1727	scopus	Fayez, H.F.; al-Nasser, T.Z.; Al-Makhzoomy, A.A.K.,	Exposure to Natural Disaster News on Social Media and Its Relationship with Psychological Immunity and Post-Traumatic Stress Among Egyptian and Jordanian youth	2025

## Sheet: 1.2 selection
		all articles; duplicates, corrections, critic reviews of articles and comments to articles excluded
			identification in the databases					inclusion/exclusion process
	no	authors	first search	second search	third search	first and second searches	identification snowball principle	exclusion based on title	exclusion based on abstract	inclusion	exclusion based on full text	title	year
	1	Dhooper SS.				x		x				Social networks and support during the crisis of heart attack	1984
	2	Coe RM, Wolinsky FD, Miller DK, Prendergast JM.	x					x				Elderly persons without family support networks and use of health services. A follow-up report on social network relationships	1985
	3	Genell Andrén K.				x		x				A study of the relationship between social network, perceived ill health and utilization of emergency care. A case-control study	1988
	4	P O Ostergren, B S Hanson, S O Isacsson, L Tejler	x					x				Social network, social support and acute chest complaints among young and middle-aged patients in an emergency department--a case-control study	1991
	5	Tyrer P, Merson S, Onyett S, Johnson T.				x		x				The effect of personality disorder on clinical outcome, social networks and adjustment: a controlled clinical trial of psychiatric emergencies	1994
	6	Bland SH, O'Leary ES, Farinaro E, Jossa F, Krogh V, Violanti JM, Trevisan M.				x			x			Social network disturbances and psychological distress following earthquake evacuation	1997
	7	Loosemore M.,"Loosemore, M.		x				x				Social network analysis: Using a quantitative tool within an interpretative context to explore the management of construction crises	1998
	8	Marianne Kaspersen, Stig Berge Matthiesen, K. Gunnar Götestam	x					x				Social network as a moderator in the relation between trauma exposure and trauma reaction: a survey among UN soldiers and relief workers	2003
	9	Horan WP, Subotnik KL, Snyder KS, Nuechterlein KH.	x					x				Do recent-onset schizophrenia patients experience a "social network crisis"?	2006
	10	Curran J, Abidi SS.				x		x				Evaluation of a discussion forum for knowledge sharing among emergency practitioners: a social network approach	2006
	11	Marafie N, Ball DE, Abahussain E.				x		x				Awareness of hormonal emergency contraception among married women in a Kuwaiti family social network	2007
	12	Harris JK, Clements B.		x				x				Using social network analysis to understand Missouri's system of public health emergency planners	2007
	13	Hossain, L; Kuti, M				x		x				CordNet: Toward a Distributed Behavior Model for Emergency Response Coordination	2008
	14	Lozano S, Arenas A, Sánchez A.				x		x				Mesoscopic structure conditions the emergence of cooperation on social networks	2008
	15	Stain HJ, Kelly B, Lewin TJ, Higginbotham N, Beard JR, Hourihan F.				x		x				Social networks and mental health among a farming population	2008
	16	Shaheen M.A.,"Shaheen, Maqsood Ahmad		x				x				Use of social networks and information seeking behavior of students during political crises in Pakistan: A case study,	2008
	17	Caycedo M.; Jiménez K.O.,"Caycedo, Martha		x				x				Psychological intervention in an only multifamily session at an acute care unit of a psychiatric clinic; [Intervención psicológica única multifamiliar en la Unidad de Cuidado Agudo de una clínica psiquiátrica]	2009
	18	Smith K.; Walton D.,"Smith, Kate		x				x				Returning to work after the big one: Predicting staff priorities in a dual role agency	2009
	19	Gundlapalli A, Ma X, Benuzillo J, Pettey W, Greenberg R, Hales J, Leecaster M, Samore M.	x					x				Social network analyses of patient-healthcare worker interactions: implications for disease transmission	2009
	20	Winerman L.				x		x				Social networking: Crisis communication	2009
	21	Mieres JH, Phillips LM.	x					x				The interdisciplinary approach to culturally tailored medical care: "Social networking" for decreasing risk: Comment on "The effects of a nurse case manager and a community health worker team on diabetic control, emergency department visits, and hospitalizations among urban African Americans with type 2 diabetes mellitus: a randomized controlled trial" and "Trial of family and friend support for …	2009
	22	Haglich P.; Rouff C.; Pullum L.,"Haglich, Peter		x				x				Detecting emergence in social networks	2010
	23	Xu X.; Hu X.; Si G.; Chen Z.,"Xu, Xulin		x				x				Modeling behaviors selection in crowd simulation of social networks	2010
	24	John R Clark	x					x				Social media and privacy	2010
	25	Abbasi A.; Hossain L.; Hamra J.; Owen C.,"Abbasi, Alireza		x				x				Social networks perspective of firefighters' adaptive behaviour and coordination among them,	2010
	26	Onnela, JP; Reed-Tsochas, F				x		x				Spontaneous emergence of social influence in online systems	2010
	27	Kamel Boulos MN, Resch B, Crowley DN, Breslin JG, Sohn G, Burtner R, Pike WA, Jezierski E, Chuang KY.				x		x				Crowdsourcing, citizen sensing and sensor web technologies for public and environmental health surveillance and crisis management: trends, OGC standards and application examples	2011
	28	Jo HH, Pan RK, Kaski K.				x		x				Emergence of bursts and communities in evolving weighted networks	2011
	29	Henry AD, Prałat P, Zhang CQ.				x		x				Emergence of segregation in evolving social networks	2011
	30	Abdul SS, Lin CW, Scholl J, Fernandez-Luque L, Jian WS, Hsu MH, Liou DM, Li YC.	x					x				Facebook use leads to health-care reform in Taiwan	2011
	31	S. Muralidharan, L. Rasmussen, D. Patterson, and J.-H. Shin					x		x			Hope for haiti: An analysis of facebook and twitter usage during the earthquake relief efforts	2011
	32	Ben-Yakov M, Snider C.	x						x			How Facebook saved our day!	2011
	33	Badelt F.,"Badelt, Felix		x				x				Psychologic aspects of ancient Chinese health systems dualistic philosophy and the phase system as a model for salutogenesis or health at risk; [Altchinesische Gesundheitssysteme aus psychologischer Sicht: Polares Denken und Phasenwandlungslehre als Modelle für Salutogenese oder gesundheitliche Gefährdung]	2011
	34	Helbing, D; Yu, WJ; Rauhut, H				x			x			Self-Organization and Emergence in Social Systems: Modeling the Coevolution of Social Environments and Cooperative Behavior	2011
	35	Zhu J.; Xiong F.; Piao D.; Liu Y.; Zhang Y.,"Zhu, Jiang		x				x				Statistically modeling the effectiveness of disaster information in social media	2011
	36	Dodds PS, Harris KD, Kloumann IM, Bliss CA, Danforth CM.					x		x			Temporal patterns of happiness and information in a global social network: Hedonometrics and Twitter	2011
	37	Akkök CA.				x		x				The Oslo Blood Bank, 22 July 2011	2011
	38	Esch M.; Kovacheva A.; Scholtes I.; Rothkugel S.,"Esch, Markus		x				x				TweetGames: A framework for twitter-based collaborative social online games	2011
	39	Paul MJ, Dredze M.					x		x			You are what you Tweet: Analyzing Twitter for public health	2011
	40	B. Mandel, A. Culotta, J. Boulahanis, D. Stark, B. Lewis, J. Rodrigue, A					x			x		demographic analysis of online sentiment during Hurricane Irene	2012
	41	Grensing-Pophal L.				x		x				#Disasterplan@hospital relies on social media	2012
	42	Martínez Fernández V.A.; Juanatey Boga Ó.; Costa Sánchez C.,"Martínez Fernández, Valentín Alejandro		x				x				Agenda setting and economic crisis: Influence of the press in the consumption and saving behavior; [Agenda setting y crisis económica: Influencia de la prensa en el comportamiento de consumo y ahorro],	2012
	43	Katz ML, Pennell ML, Dignan MB, Paskett ED.				x		x				Assessment of cancer education seminars for Appalachian populations	2012
	44	Nagy A.; Stamberger J.,"Nagy, Ahmed		x						x		Crowd sentiment detection during disasters and crises	2012
	45	Liu, ZM; Liu, L; Li, H				x		x				Determinants of information retweeting in microblogging	2012
	46	Cui AX, Zhang ZK, Tang M, Hui PM, Fu Y.				x		x				Emergence of scale-free close-knit friendship structure in online social networks	2012
	47	Zhang, Y; Wu, Y				x			x			How behaviors spread in dynamic social networks	2012
	48	George DR.	x					x				Making "social" safer: are Facebook and other online networks becoming less hazardous for health professionals?	2012
	49	Hou J.; Xiong G.; Fan D.; Nyberg T.R.,"Hou, Jiachen		x				x				Modeling and analysis of information dissemination mechanism of social media	2012
	50	Hossain L, Kit Guan DC.				x		x				Modelling coordination in hospital emergency departments through social network analysis	2012
	51	Deng X.; Li Y.,"Deng, Xiaolong		x				x				Research and modeling on reputation information broadcast on social media,	2012
	52	Li S.; Shao X.; Zhao F.,"Li, Suna		x				x				Research on students' mental crisis monitoring and intervention mechanism based on online social network,	2012
	53	van Velsen, L; van Gemert-Pijnen, JEWC; Beaujean, DJMA; Wentzel, J; van Steenbergen, JE				x		x				Should Health Organizations Use Web 2.0 Media in Times of an Infectious Disease Crisis? An In-depth Qualitative Study of Citizens' Information Behavior During an EHEC Outbreak	2012
	54	Geoffrey Hughes	x					x				Social media and the EMJ	2012
	55	Sadovnikoff N, Jurchak M.	x					x				Social media as a contributor to substituted judgment: the hazards outweigh the value	2012
	56	Oyama M, Nakamura K, Suda Y, Someya T.				x		x				Social network disruption as a major factor associated with psychological distress 3 years after the 2004 Niigata-Chuetsu earthquake in Japan	2012
	57	Machold C, Judge G, Mavrinac A, Elliott J, Murphy AM, Roche E.				x		x				Social networking patterns/hazards among teenagers	2012
	58	Dijkstra JK, Gest SD, Lindenberg S, Veenstra R, Cillessen AH.				x		x				Testing three explanations of the emergence of weapon carrying in peer context: the roles of aggression, victimization, and the social network	2012
	59	Janvier A, Farlow B, Wilfond BS.	x					x				The experience of families with children with trisomy 13 and 18 in social networks	2012
	60	Steward D.V.,"Steward, Donald V.		x				x				The Explainer and its use in engineering	2012
	61	Ng KH, Lean ML.				x		x				The Fukushima nuclear crisis reemphasizes the need for improved risk communication and better use of social media	2012
	62	Casacchia M, Pollice R, Roncone R.				x		x				The narrative epidemiology of L'Aquila 2009 earthquake	2012
	63	Jin, Y., Pang, A., & Cameron, G. T.					x				x	Toward a publics-driven, emotion-based conceptualization in crisis communication: Unearthing dominant emotions in multi-staged testing of the integrated crisis mapping (ICM) model	2012
	64	Lobb A, Mock N, Hutchinson PL.				x		x				Traditional and social media coverage and charitable giving following the 2010 earthquake in Haiti	2012
	65	Collier N.		x				x				Uncovering text mining: a survey of current work on web-based epidemic intelligence	2012
	66	Raina M. Merchant	x					x				Using digital communications and social media to redraw the cardiac care map	2012
	67	Lee L.M.,"Lee, Laura May		x				x				Youths navigating social networks and social support systems in settings of chronic crisis: The case of youth-headed households in Rwanda	2012
	68	Schulz A.; Thanh T.D.; Paulheim H.; Schweizer I.,"Schulz, Axel		x						x		A fine-grained sentiment analysis approach for detecting crisis related microposts	2013
	69	Firestone RM, Everly GS Jr.				x		x				A pilot investigation in constructing crisis communications: what leads to best practice?	2013
	70	Gibbs, L; Waters, E; Bryant, RA; Pattison, P; Lusher, D; Harms, L; Richardson, J; MacDougall, C; Block, K; Snowdon, E; Gallagher, HC; Sinnott, V; Ireton, G; Forbes, D				x			x			Beyond Bushfires: Community, Resilience and Recovery - a longitudinal mixed method study of the medium to long term impacts of bushfires on mental health and social connectedness	2013
	71	Gonçalves, P., Araujo, M., Benevenuto, F. and Cha, M.					x		x			Comparing and combining sentiment analysis methods	2013
	72	Simon T, Adini B, El-Hadid M, Aharonson-Daniel L.				x		x				Competing to the rescue--leveraging social media for cross border collaboration in life-saving rescue operations	2013
	73	Tsekeris C.; Papadopoulou O.,"Tsekeris, Charalambos		x				x				Complexity, relatedness and uncertainty in contemporary social science: A preliminary reflection	2013
	74	Utz, S; Schultz, F; Glocka, S				x			x			Crisis Communication online: How medium, crisis type and emotions affected public reactions in the Fukushima Daiichi nuclear disaster	2013
	75	Jones, EC; Faas, AJ; Murphy, AD; Tobin, GA; Whiteford, LM; McCarty, C				x		x				Cross-Cultural and Site-Based Influences on Demographic, Well-being, and Social Network Predictors of Risk Perception in Hazard and Disaster Settings in Ecuador and Mexico	2013
	76	Bosley JC, Zhao NW, Hill S, Shofer FS, Asch DA, Becker LB, Merchant RM.	x					x				Decoding twitter: Surveillance and trends for cardiac arrest and resuscitation communication	2013
	77	Griswold A.	x					x				Digital detectives and virtual volunteers: Integrating emergent online communities into disaster response operations	2013
	78	Hinds J.; Calderon A.; Johnson P.,"Hinds, Joanne		x				x				Emergent behaviour and social media in large-scale disasters	2013
	79	Umihara, J; Nishikitani, M				x			x			Emergent Use of Twitter in the 2011 Tohoku Earthquake	2013
	80	Ben-Ezra M, Palgi Y, Aviel O, Dubiner Y, Evelyn Baruch, Soffer Y, Shrira A.				x			x			Face it: collecting mental health and disaster related data using Facebook vs. personal interview: the case of the 2011 Fukushima nuclear disaster	2013
	81	Curran JA, Murphy AL, Sinclair D, McGrath P.				x		x				Factors influencing rural and urban emergency clinicians' participation in an online knowledge exchange intervention	2013
	82	Helbing D.				x		x				Globally networked risks and how to respond	2013
	83	Uscher-Pines L, Chandra A, Acosta J.	x					x				Household preparedness is not enough: the challenges and opportunities in assessing community readiness for disasters	2013
	84	Wiederhold BK.				x			x			In a disaster, social media has the power to save lives	2013
	85	Goodwin R, Palgi Y, Hamama-Raz Y, Ben-Ezra M.				x			x			In the eye of the storm or the bullseye of the media: social media use during Hurricane Sandy as a predictor of post-traumatic stress	2013
	86	Johansson A, Härenstam M.	x					x				Knowledge communication: a key to successful crisis management	2013
	87	Oster AM, Wejnert C, Mena LA, Elmore K, Fisher H, Heffelfinger JD.		x				x				Network analysis among HIV-infected young black men who have sex with men demonstrates high connectedness around few venues	2013
	88	Crowe A.				x		x				Open and social leadership: a new paradigm in emergency management	2013
	89	Stephens SW, Williams C, Gray R, Kerby JD, Wang HE.	x					x				Preliminary experience with social media for community consultation and public disclosure in exception from informed consent trials	2013
	90	Hasan, S; Ukkusuri, SV				x		x				Social Contagion Process in Informal Warning Networks to Understand Evacuation Timing Behavior	2013
	91	Sjöberg E, Barker GC, Landgren J, Griberg I, Skiby JE, Tubbin A, von Stapelmohr A, Härenstam M, Jansson M, Knutsson R.				x		x				Social media and its dual use in biopreparedness: communication and visualization tools in an animal bioterrorism incident	2013
	92	Jan Greene	x					x				Social media and physician learning: is it all twitter?	2013
	93	DeCamp M, Koenig TW, Chisolm MS.	x					x				Social media and physicians' online identity crisis	2013
	94	Chroust G.,"Chroust, Gerhard		x				x				Social media in crisis situations	2013
	95	Zhao Y.,"Zhao, Yandong		x				x				Social Networks and Reduction of Risk in Disasters: An Example of the Wenchuan Earthquake,	2013
	96	Jäger, K				x		x				Sources of Franco-German corporate support for the euro: The effects of business network centrality and political connections	2013
	97	Megan L. Ranney, Mohamud Daya	x					x				Twitter and resuscitation education: is this the future?	2013
	98	B. Vo and N. Collier					x			x		Twitter emotion analysis in earthquake situations	2013
	99	Baber C, Stanton NA, Atkinson J, McMaster R, Houghton RJ.				x		x				Using social network analysis and agent-based modelling to explore information flow using common operational pictures for maritime search and rescue operations	2013
	100	Marks J, Barnett LM, Foulkes C, Hawe P, Allender S.		x				x				Using social network analysis to identify key child care center staff for obesity prevention interventions: a pilot study	2013
	101	Purohit, H; Hampton, A; Shalin, VL; Sheth, AP; Flach, J; Bhatt, S				x			x			What kind of #conversation is Twitter? Mining #psycholinguistic cues for emergency coordination	2013
	102	De Choudhury M.; Monroy-Hernández A.; Mark G.,"De Choudhury, Munmun		x					x			"Narco" emotions: Affect and desensitization in social media during the Mexican Drug War	2014
	103	Roseveare C.				x		x				Acute medicine and general practice: a key interface in managing emergency care pressures	2014
	104	Li B.; Sun D.; Lin Z.; Ou C.,"Li, Bo		x				x				Agent-based simulation research on group emotion evolution of public emergency	2014
	105	Torkildson M.K.; Starbird K.; Aragon C.R.,"Torkildson, Megan K.		x						x		Analysis and visualization of sentiment and emotion on crisis tweets	2014
	106	Dissanayake V.L.; Nasr I.,"Dissanayake, Vinodinee L.				x			x			Betrayed mood in public view: Taking a myspace history	2014
	107	Yu, C; Zhang, MJ; Ren, FH				x		x				Collective Learning for the Emergence of Social Norms in Networked Multiagent Systems	2014
	108	Laakso K, Markström A, Havstam C, Idvall M, Hartelius L.	x					x				Communicating with individuals receiving home mechanical ventilation: the experiences of key communication partners	2014
	109	Sha Y.; Yan J.; Cai G.,"Sha, Yongzhong		x						x		Detecting public sentiment over PM2.5 pollution hazards through analysis of Chinese microblog,	2014
	110	Pfefferbaum, B; Newman, E; Nelson, SD; Nitiéma, P; Pfefferbaum, RL; Rahman, A				x		x				Disaster Media Coverage and Psychological Outcomes: Descriptive Findings in the Extant Research	2014
	111	Nogami T, Yoshida F.				x		x				Disaster myths after the Great East Japan Disaster and the effects of information sources on belief in such myths	2014
	112	Wang LZ, Huang ZG, Rong ZH, Wang XF, Lai YC.				x		x				Emergence, evolution and scaling of online social networks	2014
	113	Yan, YW; Chen, JF; Wang, ZY					x			x		Mining public sentiments and perspectives from geotagged social media data for appraising the post-earthquake recovery of tourism destinations	2020
	114	Jin, Y; Liu, BF; Austin, LL				x		x				Examining the Role of Social Media in Effective Crisis Management: The Effects of Crisis Origin, Information Form, and Source on Publics' Crisis Responses	2014
	115	Masedu F, Mazza M, Di Giovanni C, Calvarese A, Tiberti S, Sconci V, Valenti M.				x			x			Facebook, quality of life, and mental health outcomes in post-disaster urban environments: the l'aquila earthquake experience	2014
	116	Thoma B, Joshi N, Trueger NS, Chan TM, Lin M.				x		x				Five strategies to effectively use online resources in emergency medicine	2014
	117	Cavazos-Rehg PA, Krauss MJ, Spitznagel EL, Grucza RA, Bierut LJ.				x		x				Hazards of new media: youth's exposure to tobacco Ads/promotions	2014
	118	Wang, XQ				x			x			How Do People Participate in Social Network Sites After Crises? A Self-Determination Perspective	2014
	119	Purohit, H; Hampton, A; Bhatt, S; Shalin, VL; Sheth, AP; Flach, JM				x				x		Identifying Seekers and Suppliers in Social Media Communities to Support Crisis Coordination	2014
	120	Bennett A, Pourmand A, Shokoohi H, Shesser R, Sanchez J, Joyce J.				x		x				Impacts of social networking sites on patient care in the emergency department	2014
	121	Abbasi, A				x		x				Link formation pattern during emergency response network dynamics	2014
	122	Turner JW, Robinson JD.				x		x				Malaria no more: nothing but nets	2014
	123	C. Caragea, A. Squicciarini, S. Stehle, K. Neppalli, A. Tapia					x			x		Mapping moods: Geo-mapped sentiment analysis during hurricane sandy	2014
	124	Baklan P.; Yamori K.; Tanaka Y.,"Baklan, Poyraz		x				x				Measure of user behaviour before and during disaster congestion,	2014
	125	Carlson JM, Alderson DL, Stromberg SP, Bassett DS, Craparo EM, Guiterrez-Villarreal F, Otani T.				x		x				Measuring and modeling behavioral decision dynamics in collective evacuation	2014
	126	Westling A.; Brynielsson J.; Gustavi T.,"Westling, Anders		x				x				Mining the web for sympathy: The pussy riot case,	2014
	127	Jung JY, Moro M.				x		x				Multi-level functionality of social media in the aftermath of the Great East Japan Earthquake	2014
	128	M. De Choudhury, A. Monroy-Hernandez, and G. Mark					x			x		Narco emotions: affect and desensitization in social media during the mexican drug war	2014
	129	Lu X, Brelsford C.				x				x		Network structure and community evolution on Twitter: human behavior change in response to the 2011 Japanese earthquake and tsunami	2014
	130	Kim, T				x			x			Observation on copying and pasting behavior during the Tohoku earthquake: Retweet pattern changes	2014
	131	Galbraith KL.	x					x				Practical and ethical considerations for using social media in community consultation and public disclosure activities	2014
	132	Miotto JM, Altmann EG.				x			x			Predictability of extreme events in social media	2014
	133	Neubaum, G; Rösner, L; Rosenthal-von der Patten, AM; Krämer, NC				x			x			Psychosocial functions of social media usage in a disaster situation: A multi-methodological approach	2014
	134	Chae, J; Thom, D; Jang, Y; Kim, S; Ertl, T; Ebert, DS				x				x		Public behavior response analysis in disaster events utilizing visual analytics of microblog data	2014
	135	Shalunts G.; Backfried G.; Prinz K.,"Shalunts, Gayane		x						x		Sentiment analysis of German social media data for natural disasters	2014
	136	Peuchaud S.		x				x				Social media activism and Egyptians' use of social media to combat sexual violence: an HiAP case study	2014
	137	Ferenc J.				x		x				Social media can strengthen emergency communication	2014
	138	Alexander DE.				x			x			Social media in disaster risk reduction and crisis management	2014
	139	Ryan D, Emond M, Lamontagne ME.	x					x				Social network analysis as a metric for the development of an interdisciplinary, inter-organizational research team	2014
	140	Ghafouri HB, Mohammadhassanzadeh H, Shokraneh F, Vakilian M, Farahmand S.	x					x				Social network analysis of Iranian researchers on emergency medicine: a sociogram analysis	2014
	141	Beckhaus A.; Neumann D.; Karg L.M.,"Beckhaus, Arne		x				x				The emergence of intra-organizational communities of operations: Evidence from the software industry	2014
	142	A. Zarrad, A. Jaloud, and I. Alsmadi					x			x		The evaluation of the public opinion-a case study: Mers-cov infection virus in ksa	2014
	143	MacLeod A.				x		x				The impact of communication on human behaviour in times of crisis	2014
	144	Bizid I.,"Bizid, Imen		x				x				Towards a collaborative information system for the behavior analysis of social networks users during a disaster; [Vers un système d'information collaboratif pour l'analyse des comportements des utilisateurs des réseaux sociaux durant une catastrophe]	2014
	145	Gaspar, R; Gorjao, S; Seibt, B; Lima, L; Barnett, J; Moss, A; Wills, J				x				x		Tweeting during food crises: A psychosocial analysis of threat coping expressions in Spain, during the 2011 European EHEC outbreak	2014
	146	T. Simon, A. Goldberg, L. Aharonson-Daniel, D. Leykin, B. Adini					x			x		Twitter in the cross fire - The use of social media in the Westgate mall terror attack in Kenya	2014
	147	Zhang MW, Ho CSh, Fang P, Lu Y, Ho RC.				x			x			Usage of social media and smartphone application in assessment of physical and psychological well-being of individuals in times of a major air pollution crisis	2014
	148	Kumar A.; Jiang M.; Fang Y.,"Kumar, Avinash		x				x				Where not to go? Detecting road hazards using Twitter	2014
	149	Miura A, Komori M, Matsumura N, Maeda K.				x					x (chinese)	[Expression of negative emotional responses to the 2011 Great East Japan Earthquake: Analysis of big data from social media]	2015
	150	Pérez-Manchón D.	x					x				[Telemedicine, a medical social network for humanitarian aid between Spain and Cameroon]	2015
	151	Sutton J, Gibson CB, Phillips NE, Spiro ES, League C, Johnson B, Fitzhugh SM, Butts CT.				x		x				A cross-hazard analysis of terse message retransmission on Twitter	2015
	152	Ngo M.Q.; Haghighi P.D.; Burstein F.,"Ngo, Minh Quan		x					x			A crowd monitoring framework using emotion analysis of social media for emergency management in mass gatherings	2015
	153	Breen H.	x					x				Assessing Online Collaborative Discourse	2015
	154	Goodwin R, Palgi Y, Lavenda O, Hamama-Raz Y, Ben-Ezra M.				x		x				Association between Media Use, Acute Stress Disorder and Psychological Distress	2015
	155	Hara Y.,"Hara, Yusuke		x					x			Behaviour analysis using tweet data and geo-tag data in a natural disaster,	2015
	156	Maddock J.; Starbird K.; Al-Hassani H.; Sandoval D.E.; Orand M.; Mason R.M.,"Maddock, Jim		x				x				Characterizing online rumoring behavior using multi-dimensional signatures,	2015
	157	Cody EM, Reagan AJ, Mitchell L, Dodds PS, Danforth CM.		x						x		Climate Change Sentiment on Twitter: An Unsolicited Public Opinion Poll	2015
	158	Rong Z.; Wu Z.-X.; Tse C.K.,"Rong, Zhihai		x				x				Community structure promotes the emergence of persistence behavior in social networks,	2015
	159	Miller ED.				x			x			Content Analysis of Select YouTube Postings: Comparisons of Reactions to the Sandy Hook and Aurora Shootings and Hurricane Sandy	2015
	160	Schiro J, Marcilly R, Leroy N, Wawrzyniak C, Martinot A, Pelayo S.				x		x				Design and evaluation of a patient website to reduce crowding in emergency departments: a preliminary study	2015
	161	Shekhar H.; Setty S.,"Shekhar, Himanshu		x				x				Disaster analysis through tweets	2015
	162	Ben-Yakov M, Kayssi A, Bernardo JD, Hicks CM, Devon K.				x		x				Do emergency physicians and medical students find it unethical to 'look up' their patients on facebook or Google?	2015
	163	Lewis SP, Knoll AK.	x					x				Do It Yourself: Examination of Self-Injury First Aid Tips on YouTube	2015
	164	Black DR, Dietz JE, Stirratt AA, Coster DC.				x					x (no access)	Do social media have a place in public health emergency response?	2015
	165	Mundt MP, Gilchrist VJ, Fleming MF, Zakletskaia LI, Tuan WJ, Beasley JW.	x					x				Effects of primary care team social networks on quality of care and costs for patients with cardiovascular disease	2015
	166	Erisen, C				x			x			Emotions, social networks and Turkish political attitudes on the Syria crisis	2015
	167	Hann K, Pearson H, Campbell D, Sesay D, Eaton J.		x				x				Factors for success in mental health advocacy	2015
	168	Attanasio A.; Jallet L.; Lotito A.; Osella M.; Ruà F.,"Attanasio, Antonio		x					x			Fast and effective decision support for crisis management by the analysis of people’s reactions collected from twitter	2015
	169	Nagata, S; Matsunaga, A; Teramoto, C				x		x				Follow-up study of the general and mental health of people living in temporary housing at 10 and 20 months after the Great East Japan Earthquake	2015
	170	Leeuwenburg TJ, Parker C.	x					x				Free open access medical education can help rural clinicians deliver 'quality care, out there'	2015
	171	Hamama-Raz Y, Palgi Y, Shrira A, Goodwin R, Kaniasty K, Ben-Ezra M.				x			x			Gender differences in psychological reactions to Hurricane Sandy among New York Metropolitan Area residents	2015
	172	Rezaie SR, Swaminathan A, Chan T, Shaikh S, Lin M.				x		x				Global emergency medicine journal club: a social media discussion about the Age-Adjusted D-Dimer Cutoff Levels To Rule Out Pulmonary Embolism trial	2015
	173	Tajima S.; Uchida O.; Utsu K.; Tomita M.; Kajita Y.; Yamamoto Y.,"Tajima, Sachi		x				x				Information behavior of university students living outside the disaster area after the Kumamoto earthquake,	2015
	174	Hu H, Mao H, Hu X, Hu F, Sun X, Jing Z, Duan Y.				x		x				Information Dissemination of Public Health Emergency on Social Networks and Intelligent Computation	2015
	175	Yang, ZL; Jiang, L				x		x				Managing corporate crisis in China: Sentiment, reason, and law	2015
	176	Fast SM, González MC, Wilson JM, Markuzon N.				x		x				Modelling the propagation of social response during a disease outbreak	2015
	177	Kryvasheyeu Y, Chen H, Moro E, Van Hentenryck P, Cebrian M.				x		x				Performance of social network sensors during Hurricane Sandy	2015
	178	Heneghan T.				x		x				Plan, Prepare and Recover: How Businesses Can Manage Through Emergencies	2015
	179	Kelly S.; Ahmad K.,"Kelly, Stephen		x				x				Propagating disaster warnings on social and digital media	2015
	180	Woo H, Cho Y, Shim E, Lee K, Song G.				x				x		Public Trauma after the Sewol Ferry Disaster: The Role of Social Media in Understanding the Public Mood	2015
	181	Roos B.; Van Buul-Besseling K.; Streefkerk J.-W.; Neef M.,"Roos, Bonny		x				x				Recover faster from disaster: Success factors for a crowdsourcing platform,	2015
	182	Ott, L; Theunissen, P				x		x				Reputations at risk: Engagement during social media crises	2015
	183	Takayasu M, Sato K, Sano Y, Yamada K, Miura W, Takayasu H.				x		x				Rumor diffusion and convergence during the 3.11 earthquake: a twitter case study	2015
	184	Doré B, Ort L, Braverman O, Ochsner KN.				x				x		Sadness shifts to anxiety over time and distance from the national tragedy in Newtown, Connecticut	2015
	185	Villatoro, D; Andrighetto, G; Conte, R; Sabater-Mir, J				x		x				Self-Policing Through Norm Internalization: A Cognitive Solution to the Tragedy of the Digital Commons in Social Networks	2015
	186	Kaur H.J.; Kumar R.,"Kaur, Harvinder Jeet		x						x		Sentiment analysis from social media in crisis situations,	2015
	187	Johnston MJ, King D, Arora S, Behar N, Athanasiou T, Sevdalis N, Darzi A.	x					x				Smartphones let surgeons know WhatsApp: an analysis of communication in emergency surgical teams	2015
	188	Houston JB, Hawthorne J, Perreault MF, Park EH, Goldstein Hode M, Halliwell MR, Turner McGowen SE, Davis R, Vaid S, McElderry JA, Griffith SA.				x			x			Social media and disasters: a functional framework for social media use in disaster planning, response, and research	2015
	189	Cool CT, Claravall MC, Hall JL, Taketani K, Zepeda JP, Gehner M, Lawe-Davies O.				x		x				Social media as a risk communication tool following Typhoon Haiyan	2015
	190	Eggertson L.	x					x				Social media embraces suicide prevention	2015
	191	Al-Saggaf, Y; Simmons, P				x				x		Social media in Saudi Arabia: Exploring its use during two natural disasters	2015
	192	Hayes BD, Kobner S, Trueger NS, Yiu S, Lin M.	x					x				Social media in the emergency medicine residency curriculum: social media responses to the residents' perspective article	2015
	193	Sutton J, League C, Sellnow TL, Sellnow DD.				x			x			Terse messaging and public health in the midst of natural disasters: the case of the Boulder floods	2015
	194	Seltzer EK, Jean NS, Kramer-Golinkoff E, Asch DA, Merchant RM.				x				x		The content of social media's shared images about Ebola: a retrospective study	2015
	195	Lowe, SR; Willis, M				x		x				Trajectories of perceived social support among low-income female survivors of Hurricane Katrina	2015
	196	Kuehn BM.				x			x			Twitter Streams Fuel Big Data Approaches to Health Forecasting	2015
	197	Teodorescu H.-N.,"Teodorescu, Horia-Nicolai		x				x				Using Analytics and Social Media for Monitoring and Mitigation of Social Disasters,	2015
	198	Petrescu-Prahova M, Belza B, Leith K, Allen P, Coe NB, Anderson LA.				x		x				Using Social Network Analysis to Assess Mentorship and Collaboration in a Public Health Network	2015
	199	Brummette, J; Sisco, HF				x		x				Using Twitter as a means of coping with emotions and uncontrollable crises	2015
	200	Lu Y.; Hu X.; Wang F.; Kumar S.; Liu H.; Maciejewski R.,"Lu, Yafeng		x						x		Visualizing social media sentiment in disaster scenarios	2015
	201	Bolea S.C.,"Bolea, Speranţa Cecilia		x					x			Vocabulary, synonyms and sentiments of hazard-related posts on social networks	2015
	202	Ford, JL; Ford, JS; Frei, SS; Pilny, A; Berkelaar, BL				x		x				A network under stress: using embeddedness to understand uncertainty management and resilience in campus emergencies	2016
	203	Domdouzis K.; Akhgar B.; Andrews S.; Gibson H.; Hirsch L.,"Domdouzis, Konstantinos		x				x				A social media and crowdsourcing data mining system for crime prevention during and post-crisis situations	2016
	204	Bai, H; Yu, G		x				x				A Weibo-based approach to disaster informatics: incidents monitor in post-disaster situation via Weibo text negative sentiment analysis	2016
	205	Pope D.; Griffith J.,"Pope, David		x						x		An analysis of online twitter sentiment surrounding the european refugee crisis	2016
	206	Zhao, LM; Yin, JL; Song, Y				x		x				An exploration of rumor combating behavior on social media in the context of social crises	2016
	207	Beigi G.; Hu X.; Maciejewski R.; Liu H.,"Beigi, Ghazaleh		x							x (overview)	An overview of sentiment analysis in social media and its applications in disaster relief	2016
	208	Fliervoet JM, Geerling GW, Mostert E, Smits AJ.				x		x				Analyzing Collaborative Governance Through Social Network Analysis: A Case Study of River Management Along the Waal River in The Netherlands	2016
	209	Do H.J.; Lim C.-G.; Kim Y.J.; Choi H.-J.,"Do, Hyo Jin		x						x		Analyzing emotions in twitter during a crisis: A case study of the 2015 Middle East Respiratory Syndrome outbreak in Korea	2016
	210	Gaspar, R; Pedro, C; Panagiotopoulos, P; Seibt, B				x				x		Beyond positive or negative: Qualitative sentiment analysis of social media reactions to unexpected stressful events	2016
	211	Carlson K.	x					x				Building Relationships: The Power of Networking	2016
	212	Eismann K.; Posegga O.; Fischbach K.,"Eismann, Kathrin		x				x				Collective behaviour, social media, and disasters: A systematic literature review,	2016
	213	Vargas S.; McCreadie R.; Macdonald C.; Ounis I.,"Vargas, Saúl		x						x		Comparing overall and targeted sentiments in social media during crises	2016
	214	Zeigler B.P.,"Zeigler, Bernard P.		x				x				Contrasting emergence: In systems of systems and in social networks	2016
	215	Volkova S.; Chetviorkin I.; Arendt D.; van Durme B.,"Volkova, Svitlana		x						x		Contrasting public opinion dynamics and emotional response during crisis	2016
	216	Palen L.; Anderson K.M.,"Palen, Leysia		x					x			Crisis informatics-new data for extraordinary times: Focus on behaviors, not on fetishizing social media tools	2016
	217	Cheng, JW; Mitomo, H; Otsuka, T; Jeon, SY				x		x				Cultivation effects of mass and social media on perceptions and behavioural intentions in post-disaster recovery - The case of the 2011 Great East Japan Earthquake	2016
	218	Ahmad K.; Spyropoulou M.,"Ahmad, Khurshid		x					x			Disaster-related public speeches: The role of emotions	2016
	219	Plant KL, Stanton NA.				x		x				Distributed cognition in Search and Rescue: loosely coupled tasks and tightly coupled roles	2016
	220	Ma J, Zhang W, Harris K, Chen Q, Xu X.				x			x			Dying online: live broadcasts of Chinese emerging adult suicides and crisis response behaviors	2016
	221	Fry, J; Binner, JM				x			x			Elementary modelling and behavioural analysis for emergency evacuations using social media	2016
	222	Battiston F, Iacovacci J, Nicosia V, Bianconi G, Latora V.				x		x				Emergence of Multiplex Communities in Collaboration Networks	2016
	223	Watson L, Pathiraja F, Depala A, O'Brien B, Beyzade S.	x					x				Ensuring safe communication in health care: a response to Johnston et al on their paper "Smartphones let surgeons know WhatsApp: an analysis of communication in emergency surgical teams"	2016
	224	Gehner M, Oughton D.				x		x				Ethical challenges in social media engagement and research: considerations for code of engagement practices	2016
	225	Steele S, Adcock C, Steel A.	x					x				Ethical, legal and professional issues arising from social media coverage by UK Helicopter Emergency Medical Services	2016
	226	Bendtsen KM, Uekermann F, Haerter JO.	x					x				Expert Game experiment predicts emergence of trust in professional communication networks	2016
	227	Lin, XL; Lachlan, KA; Spence, PR				x			x			Exploring extreme events on social media: A comparison of user reposting/retweeting behaviors on Twitter and Weibo	2016
	228	Chen R.,"Chen, Rongjuan		x				x				Exploring the effect of perceived distance on sharing of crisis information in social media	2016
	229	Malasig B.J.C.; Quinto E.J.M.,"Malasig, Bryan James C.		x				x				Functions of and communication behavior on twitter after the 2015 Nepal earthquake; [Tabiat fungsi dan komunikasi twitter selepas gempa bumi Nepal 2015]	2016
	230	Westafer L, Hensley J, Shaikh S, Lin M.				x		x				Global Emergency Medicine Journal Club: A Social Media Discussion About the Lack of Association Between Press Ganey Scores and Emergency Department Analgesia	2016
	231	Hadi TA, Fleshler K.	x						x			Integrating Social Media Monitoring Into Public Health Emergency Response Operations	2016
	232	Alomar M, Rouqi FA, Eldali A.				x		x				Knowledge, attitude, and belief regarding burn first aid among caregivers attending pediatric emergency medicine departments	2016
	233	Padrez KA, Ungar L, Schwartz HA, Smith RJ, Hill S, Antanavicius T, Brown DM, Crutchley P, Asch DA, Merchant RM.				x		x				Linking social media and medical record data: a study of adults presenting to an academic, urban emergency department	2016
	234	Jones NM, Garfin DR, Holman EA, Silver RC.	x					x				Media Use and Exposure to Graphic Content in the Week Following the Boston Marathon Bombings	2016
	235	Saint-André S, Planche P, Gourbil A, Botbol M.	x					x				Occupational identity crisis of professionals dealing with difficult adolescents	2016
	236	Chauhan A.; Hughes A.L.,"Chauhan, Apoorva		x				x				Online mentioning behavior during hurricane sandy: References, recommendations, and rebroadcasts,	2016
	237	Korolov R.; Peabody J.; Lavoie A.; Das S.; Magdon-Ismail M.; Wallace W.,"Korolov, Rostyslav		x				x				Predicting charitable donations using social media,	2016
	238	Brunetti ND.				x		x				Public health: What's app in emergency cardiovascular care?	2016
	239	Kryvasheyeu Y, Chen H, Obradovich N, Moro E, Van Hentenryck P, Fowler J, Cebrian M.				x		x				Rapid assessment of disaster damage using social media activity	2016
	240	Spence P.R.; Lachlan K.A.,"Spence, Patric R.		x				x				Reoccurring Challenges and Emerging Threats: Crises and the New Millennium	2016
	241	Johnston M, King D, Darzi A.	x					x				Reply to the letter: WhatsApp with patient data transmitted via instant messaging?	2016
	242	D'Amico M, Denov M, Khan F, Linds W, Akesson B.				x		x				Research as intervention? Exploring the health and well-being of children and youth facing global adversity through participatory visual methods	2016
	243	Stinesen, B; Sneijder, P; Klarenbeek, A				x			x			Rumour construction on social media. A discursive psychological analysis of tweets concerning a missing case	2016
	244	Lee J.; Rehman B.A.; Agrawal M.; Raghav Rao H.,"Lee, Jaeung		x						x		Sentiment analysis of twitter users over time: The case of the Boston bombing tragedy	2016
	245	Coletto M.; Esuli A.; Lucchese C.; Muntean C.I.; Nardini F.M.; Perego R.; Renso C.,"Coletto, Mauro		x				x				Sentiment-enhanced multidimensional analysis of online social networks: Perception of the mediterranean refugees crisis	2016
	246	Siskey A, Islam T.				x		x				Social media best practices in emergency management	2016
	247	Zhang N, Chen H, Chen J, Chen X.	x					x				Social Media Meets Big Urban Data: A Case Study of Urban Waterlogging Analysis	2016
	248	Vos SC, Buckner MM.				x			x			Social Media Messages in an Emerging Health Crisis: Tweeting Bird Flu	2016
	249	Palen L, Anderson KM.				x					x	SOCIAL MEDIA RESEARCH. Crisis informatics--New data for extraordinary times	2016
	250	Ahmad U.; Malik S.,"Ahmad, Uzair		x				x				Social Networks and Emergence of Segregation Despite Extremely Intolerant Behaviors,	2016
	251	Bai H.; Yu G.; Tian X.Y.,"Bai, H.		x				x				Study on the classification of negative sentiment Weibo messages in the post-disaster situation	2016
	252	Manish Garg	x					x				Survey of Individual and Institutional Risk Associated with the Use of Social Media	2016
	253	Liu, PL; Tai, HL; Tsang, SS				x		x				THE ANALYSIS OF WORK STRESS ON DIALYSIS NURSES AND EMERGENCY NURSES BY SOCIAL NETWORKS	2016
	254	Morris KA, Deterding NM.				x			x			The emotional cost of distance: Geographic social network dispersion and post-traumatic stress among survivors of Hurricane Katrina	2016
	255	Côté E, Hearn R.				x		x				The medical response to the Boston Marathon bombings: an analysis of social media commentary and professional opinion	2016
	256	Liu, PL; Tai, HL; Tsang, SS				x		x				THE STUDY OF WORK STRESS AND SATISFACTION OF EMERGENCY NURSES BY SOCIAL NETWORKS - A CASE STUDY OF A MEDICAL CENTRE IN SOUTHERN TAIWAN	2016
	257	Szymczak H, Kücükbalaban P, Lemanski S, Knuth D, Schmidt S.	x					x				Trusting Facebook in Crisis Situations: The Role of General Use and General Trust Toward Facebook	2016
	258	Ranney ML, Chang B, Freeman JR, Norris B, Silverberg M, Choo EK.				x		x				Tweet Now, See You In the ED Later? Examining the Association Between Alcohol-related Tweets and Emergency Care Visits	2016
	259	Nirmala C.R.; Roopa G.M.; Kumar K.R.N.,"Nirmala, C.R.		x				x				Twitter data analysis for unemployment crisis	2016
	260	Pang, N; Ng, J				x				x		Twittering the Little India Riot: Audience responses, information behavior and the use of emotive cues	2016
	261	Gulacti U, Lok U, Çelik M.	x					x				Use of WhatsApp application for orthopedic consultations in the ED	2016
	262	Devlin R.	x					x				Value of networking	2016
	263	Drake TM, Claireaux HA, Khatri C, Chapman SJ.	x					x				WhatsApp with patient data transmitted via instant messaging?	2016
	264	Rashid A.	x					x				Yonder: Workplace violence, childhood obesity, somatoform disorders and 'selfies'	2016
	265	Groes S.,"Groes, Sebastian		x				x				‘I love Alaska’: posthuman subjectivity and memory on the final frontier of our ecological crisis	2017
	266	Regehr C, Glancy GD, Carter A, Ramshaw L.	x					x				A comprehensive approach to managing threats of violence on a university or college campus	2017
	267	Gruebner O, Lowe SR, Sykora M, Shankardass K, Subramanian SV, Galea S.				x				x		A novel surveillance approach for disaster mental health	2017
	268	Lin M, Joshi N, Hayes BD, Chan TM.	x					x				Accelerating Knowledge Translation: Reflections From the Online ALiEM-Annals Global Emergency Medicine Journal Club Experience	2017
	269	Sangameswar M.V.; Nagabhushana Rao M.; Satyanarayana S.,"Sangameswar, M.V.		x				x				An algorithm for identification of natural disaster affected area	2017
	270	Alkhaldi KH, Austin ML, Cura BA, Dantzler D, Holland L, Maples DL, Quarrelles JC, Weinkle RK Jr, Marcus LJ.	x					x				Are you ready? Crisis leadership in a hyper-VUCA environment	2017
	271	Bunker D.; Mirbabaie M.; Stieglitz S.,"Bunker, Deborah		x				x				Convergence behaviour of bystanders: An analysis of 2016 munich shooting twitter crisis communication	2017
	272	Jones NM, Thompson RR, Dunkel Schetter C, Silver RC.				x			x			Distress and rumor exposure on social media during a campus lockdown	2017
	273	Han X, Cao S, Shen Z, Zhang B, Wang WX, Cressman R, Stanley HE.				x		x				Emergence of communities and diversity in social networks	2017
	274	Karasi A.; Rathod A.P.S.,"Karasi, Anshul		x				x				Finding safe path and locations in disaster affected area using Swarm Intelligence,	2017
	275	Madsen TE, Roberts ET, Kuczynski H, Goldmann E, Parikh NS, Boden-Albala B.	x					x				Gender, Social Networks, and Stroke Preparedness in the Stroke Warning Information and Faster Treatment Study	2017
	276	Ioannidis JPA.				x		x				Greece: Crisis, smoking and tobacco conflicts in social media	2017
	277	Marris E.	x					x				How labs are coping with Hurricane Harvey's devastating floods	2017
	278	Groes, S				x		x				I love Alaska': posthuman subjectivity and memory on the final frontier of our ecological crisis	2017
	279	Yang M.; Mei J.; Ji H.; Zhao W.; Zhao Z.; Chen X.,"Yang, Min		x						x		Identifying and tracking sentiments and topics from social media texts during natural disasters	2017
	280	Thoma B, Sebok-Syer SS, Krishnan K, Siemens M, Trueger NS, Colmers-Gray I, Woods R, Petrusa E, Chan T	x					x				Individual Gestalt Is Unreliable for the Evaluation of Quality in Medical Education Blogs: A METRIQ Study	2017
	281	Lee J.-S.; Nerghes A.,"Lee, Ju-Sung		x				x				Labels and sentiment in social media: On the role of perceived agency in online discussions of the refugee crisis	2017
	282	Basu M, Ghosh S, Jana A, Bandyopadhyay S, Singh R.				x		x				Medical Requirements During a Natural Disaster: A Case Study on WhatsApp Chats Among Medical Personnel During the 2015 Nepal Earthquake	2017
	283	Bryant RA, Gallagher HC, Gibbs L, Pattison P, MacDougall C, Harms L, Block K, Baker E, Sinnott V, Ireton G, Richardson J, Forbes D, Lusher D.				x			x			Mental Health and Social Networks After Disaster	2017
	284	Saha K.; De Choudhury M.,"Saha, Koustuv		x				x				Modeling stress with social media around incidents of gun violence on college campuses,	2017
	285	Kuroda Y.; Iwasa H.; Goto A.; Yoshida K.; Matsuda K.; Iwamitsu Y.; Yasumura S.,"Kuroda, Yujiro		x				x				Occurrence of depressive tendency and associated social factors among elderly persons forced by the Great East Japan Earthquake and nuclear disaster to live as long-term evacuees: A prospective cohort study,	2017
	286	Bai Y, Yang B, Lin L, Herrera JL, Du Z, Holme P.		x				x				Optimizing sentinel surveillance in temporal network epidemiology	2017
	287	Soares W, Shenvi C, Waller N, Johnson R, Hodgson CS.				x		x				Perceptions of Unprofessional Social Media Behavior Among Emergency Medicine Physicians	2017
	288	Seltzer, EK; Horst-Martz, E; Lu, M; Merchant, RM				x			x			Public sentiment and discourse about Zika virus on Instagram	2017
	289	Xie, YG; Qiao, R; Shao, GS; Chen, H				x			x			Research on Chinese social media users' communication behaviors during public emergency events	2017
	290	Bala M.M.; Srinivasa Rao M.; Ramesh Babu M.,"Bala, Myneni Madhu		x							x	Sentiment trends on natural disasters using location based twitter opinion mining	2017
	291	Hampton AJ, Shalin VL.				x		x				Sentinels of Breach: Lexical Choice as a Measure of Urgency in Social Media	2017
	292	Zhai W.; Thill J.-C.,"Zhai, Weixin		x				x				Social media discourse in disaster situations: A study of the deadly July 21, 2012 Beijing rainstorm,	2017
	293	Hadi T, MacGregor J, Mann L.				x			x			Social Media Monitoring: 2016 Zika Response in NYC	2017
	294	Feuer V, Havens J.				x		x				Teen Suicide: Fanning the Flames of a Public Health Crisis	2017
	295	Bala M.M.; Navya K.,"Bala, Myneni Madhu		x				x				Text mining on real time twitter data for disaster response	2017
	296	Guo, SJ				x			x			The 2013 Boston marathon bombing: Publics' emotions, coping, and organizational engagement	2017
	297	Findlen P, Marcus H.				x		x				The breakdown of Galileo's Roman network: Crisis and community, ca. 1633	2017
	298	Ganasegeran K, Renganathan P, Rashid A, Al-Dubai SA.	x					x				The m-Health revolution: Exploring perceived benefits of WhatsApp use in clinical practice	2017
	299	Lin, YR; Margolin, D; Wen, XD				x				x		Tracking and Analyzing Individual Distress Following Terrorist Attacks Using Social Media Streams	2017
	300	Mehta AM, Bruns A, Newton J	x					x				Trust, but verify: social media models for disaster management	2017
	301	Shaikh S.; Feldman L.B.; Barach E.; Marzouki Y.,"Shaikh, Samira		x					x			Tweet sentiment analysis with pronoun choice reveals online community dynamics in response to crisis events	2017
	302	Gul, S; Shah, TA; Ahad, M; Mubashir, M; Ahmad, S; Gul, M; Sheikh, S				x				x		Twitter sentiments related to natural calamities Analysing tweets related to the Jammu and Kashmir floods of 2014	2017
	303	Bosch D.				x		x				Use of social media and e-Government in disasters: 2016 Louisiana floods case study	2017
	304	Rangel M.L.; Jones E.C.; Murphy A.D.,"Rangel, Maria L.		x				x				Well-Being and Participation in New Social Networks Following a Day Care Fire in Hermosillo, Mexico	2017
	305	Coskun, M.; Ozturan, M.					x				x	#europehappinessmap: A Framework for Multi-Lingual Sentiment Analysis via Social Media Big Data (A Twitter Case Study)	2018
	306	Barbieri S, Feltracco P, Lucchetta V, Gaudio RM, Tredese A, Bergamini M, Vettore G, Pietrantonio V, Avato FM, Donato D, Boemo DG, Nesoti MV, Snenghi R.				x		x				A Social Media-Based Acute Alcohol Consumption Behavior (NekNomination): Case Series in Italian Emergency Departments	2018
	307	Gunnell D, Kidger J, Elvidge H.				x		x				Adolescent mental health in crisis	2018
	308	Halse, SE; Tapia, A; Squicciarini, A; Caragea, C				x				x		An emotional step toward automated trust detection in crisis social media	2018
	309	Tse, YK; Loh, H; Ding, JL; Zhang, MH				x		x				An investigation of social media data during a product recall scandal	2018
	310	Syed R.,"Syed, Romilla		x				x				Analyzing Software Vendors’ Patch Release Behavior in the Age of Social Media	2018
	311	Bora K, Das D, Barman B, Borah P.				x			x			Are internet videos useful sources of information during global public health emergencies? A case study of YouTube videos during the 2015-16 Zika virus pandemic	2018
	312	Tibebu S, Chang VC, Drouin CA, Thompson W, Do MT.				x			x			At-a-glance - What can social media tell us about the opioid crisis in Canada?	2018
	313	Jammalamadaka A.; Xu J.; Lu T.-C.,"Jammalamadaka, Aruna		x						x		Behavioral deviations in social media caused by emergency events,	2018
	314	McClellan, C; Flottemesch, TJ; Ali, MM; Jones, J; Mutter, R; Hohlbauch, A; Whalen, D; Nordstrom, N				x		x				Behavioral Health's Integration Within a Care Network and Health Care Utilization	2018
	315	Ragini, JR; Anand, PMR; Bhaskar, V				x				x		Big data analytics for disaster response and recovery through sentiment analysis	2018
	316	McGovern SK, Blewer AL, Murray A, Leary M, Abella BS, Merchant RM.	x					x				Characterizing barriers to CPR training attainment using Twitter	2018
	317	Trethewey SP.	x					x				'Cough CPR': Misinformation perpetuated by social media	2018
	318	Wang, Y; Taylor, JE				x				x		Coupling sentiment and human mobility in natural disasters: a Twitter-based study of the 2014 South Napa Earthquake	2018
	319	Quinn P.				x		x				Crisis Communication in Public Health Emergencies: The Limits of 'Legal Control' and the Risks for Harmful Outcomes in a Digital Age	2018
	320	Beynon SJ, Chaturvedi S.	x					x				Datura intoxication in an adolescent male: A challenge in the Internet era	2018
	321	Mandavilli V.S.; Madamala N.,"Mandavilli, Venkata Sangameswar		x				x				Detection of natural disaster affected areas using R	2018
	322	Gallagher RJ, Reagan AJ, Danforth CM, Dodds PS.	x					x				Divergent discourse between protests and counter-protests: #BlackLivesMatter and #AllLivesMatter	2018
	323	Pieters S, Van Achte T.				x		x				Embracing informal stakeholder conversations for evidence-based crisis response: Two work processes based on crisis intelligence	2018
	324	Dover Y, Kelman G.				x		x				Emergence of online communities: Empirical evidence and theory	2018
	325	Bennett D.				x		x				Emergency preparedness collaboration on Twitter	2018
	326	Ekenga CC, McElwain CA, Sprague N.				x				x		Examining Public Perceptions about Lead in School Drinking Water: A Mixed-Methods Analysis of Twitter Response to an Environmental Health Hazard	2018
	327	Shivarkar P.; Wei W.,"Shivarkar, Pratik		x				x				Exploit social relations in sentiment analysis of social media content for disaster management,	2018
	328	Mizuka K.; Suzuki Y.; Nadamoto A.,"Mizuka, Keiichi		x				x				Extracting Japanese behavioral facilitation tweet in disaster situations,	2018
	329	Lai C.-H.; Tang T.,"Lai, Chih-Hui				x		x				From information behaviors to disaster preparedness: Navigating individuals' general and disaster curation in U.S., China, and Australia,	2018
	330	Eckert S, Sopory P, Day A, Wilkins L, Padgett D, Novak J, Noyes J, Allen T, Alexander N, Vanderford M, Gamhewage G.				x			x			Health-Related Disaster Communication and Social Media: Mixed-Method Systematic Review	2018
	331	Acosta JD, Burgette L, Chandra A, Eisenman DP, Gonzalez I, Varda D, Xenakis L.				x		x				How Community and Public Health Partnerships Contribute to Disaster Recovery and Resilience	2018
	332	Walker S, Kennedy A, Vassilev I, Rogers A.				x		x				How do people with long-term mental health problems negotiate relationships with network members at times of crisis?	2018
	333	Metaxa-Kakavouli D.; Maas P.; Aldrich D.P.,"Metaxa-Kakavouli, Danaë		x				x				How social ties influence hurricane evacuation behavior,	2018
	334	Xiao, Y; Cauberghe, V; Hudders, L				x		x				Humour as a double-edged sword in response to crises versus rumours: The effectiveness of humorously framed crisis response messages on social media	2018
	335	Fussell E, Delp L, Riley K, Chávez S, Valenzuela A Jr.				x		x				Implications of Social and Legal Status on Immigrants' Health in Disaster Zones	2018
	336	Dong, RS; Li, LB; Zhang, QP; Cai, GY				x		x				Information Diffusion on Social Media During Natural Disasters	2018
	337	Chung A, Battaglioli N, Lin M, Sherbino J.	x						x			JGME-ALiEM Hot Topics in Medical Education: An Analysis of a Virtual Discussion on Resident Well-Being	2018
	338	Lee A, Brude S, Berry MD Thomson Reuters Accelus..				x		x				Long-Term Care: Facility Quality and Safety	2018
	339	Orui M, Nakajima S, Takebayashi Y, Ito A, Momoi M, Maeda M, Yasumura S, Ohto H.				x		x				Mental Health Recovery of Evacuees and Residents from the Fukushima Daiichi Nuclear Power Plant Accident after Seven Years-Contribution of Social Network and a Desirable Lifestyle	2018
	340	Ragini, JR; Anand, PMR; Bhaskar, V				x				x		Mining crisis information: A strategic approach for detection of people at risk through social media analysis	2018
	341	Clemente PJ, Lozano-Tello A.				x		x				Model Driven Development Applied to Complex Event Processing for Near Real-Time Open Data	2018
	342	Tyshchuk, Y; Wallace, WA				x			x			Modeling Human Behavior on Social Media in Response to Significant Events	2018
	343	Sneijder, P; Stinesen, B; Harmelink, M; Klarenbeek, A	x					x				Monitoring mobilization: a discursive psychological analysis of online mobilizing practices	2018
	344	Mooijman M, Hoover J, Lin Y, Ji H, Dehghani M.	x					x				Moralization in social networks and the emergence of violence during protests	2018
	345	Lee, JS; Nerghes, A				x				x		Refugee or Migrant Crisis? Labels, Perceived Agency, and Sentiment Polarity in Online Discussions	2018
	346	Smith, KS; McCreadie, R; Macdonald, C; Ounis, I				x			x			Regional Sentiment Bias in Social Media Reporting During Crises	2018
	347	Cavalcante J.B.; da-Silva-Junior G.B.; Almeida Bastos M.L.; Medeiros Costa M.E.; de Lima Santos A.; de Oliveira Maciel R.H.M.,"Cavalcante, Juliana Brito		x				x				Relationship network at a mobile urgent care service unit: Analysis of a work team	2018
	348	Hoskins F.	x					x				Response to article: "Social-media-enabled learning in emergency medicine: A case study of the growth, engagement and impact of a free open access medical education blog"	2018
	349	Öztürk, N; Ayvaz, S				x				x		Sentiment analysis on Twitter: A text mining approach to the Syrian refugee crisis	2018
	350	Xu, WA; Zhang, CC				x			x			Sentiment, richness, authority, and relevance model of information sharing during social Crises-the case of #MH370 tweets	2018
	351	Lambret, CV; Barki, E				x			x			Social media crisis management: Aligning corporate response strategies with stakeholders' emotions online	2018
	352	Testa MA, Savoia E, Su M, Biddinger PD.				x		x				Social Media Learning Collaborative for Public Health Preparedness	2018
	353	Matei S.; Zhao L.; Kalyanam R.; Song C.,"Matei, Sorin		x					x			Social media modeling of human behavior in natural emergencies	2018
	354	Stieglitz, S; Mirbabaie, M; Milde, M				x		x				Social Positions and Collective Sense-Making in Crisis Communication	2018
	355	Xuan, Q; Zhang, ZY; Fu, CB; Hu, HX; Filkov, V				x		x				Social Synchrony on Complex Networks	2018
	356	Hoskins F.	x					x				Social-media-enabled learning in emergency medicine: a case study of the growth, engagement and impact of a free open access medical education blog	2018
	357	Gruebner O, Lowe SR, Sykora M, Shankardass K, Subramanian SV, Galea S.				x				x		Spatio-Temporal Distribution of Negative Emotions in New York City After a Natural Disaster as Seen in Social Media	2018
	358	Guth DW.				x		x				Still wary of the Web? The evolution of state emergency management agency Web sites 2008-2017	2018
	359	Lwin MO, Lu J, Sheldenkar A, Schulz PJ.				x		x				Strategic Uses of Facebook in Zika Outbreak Communication: Implications for the Crisis and Emergency Risk Communication Model	2018
	360	Patmanidis, A; Mehrotra, S; Mamdani, M; Sukhera, J; Poonai, N				x		x				The Association of Publicized Suicides on Social Media and Emergency Department Visits for Suicidal Behavior in Children: A Population-based Time Series Analysis	2018
	361	Tsvetkova M, Wagner C, Mao A.				x		x				The emergence of inequality in social groups: Network structure and institutions affect the distribution of earnings in cooperation games	2018
	362	Toujani R.; Chaabani Y.; Dhouioui Z.; Bouali H.,"Toujani, Radhia		x				x				The next generation of disaster management and relief planning: Immersive analytics based approach	2018
	363	Henriquez-Coronel, P; Barredo-Ibanez, D; Trampuz, JP	x					x				The role of media and emotions in crisis communication due to natural disasters. An experimental study about Twitter, Facebook and ELCOMERCIO.com during the 2016 earthqueake in Ecuador	2018
	364	Mukkamala A.; Beck R.,"Mukkamala, Alivelu				x			x			The role of social media for collective behaviour development in response to natural disasters	2018
	365	Zhai, XT; Luo, QJ				x		x				The secondary crisis communication of Occupy Central on Weibo: A response to Denis Tolkach	2018
	366	Gunessee, S; Subramanian, N; Roscoe, S; Ramanathan, J				x			x			The social preferences of local citizens and spontaneous volunteerism during disaster relief operations*	2018
	367	Martinez R, Rogers AD, Numanoglu A, Rode H.	x					x				The value of WhatsApp communication in paediatric burn care	2018
	368	Cass KS.	x					x				Twitter helped me decide that I'm not for resuscitation	2018
	369	Zhang, XA; Borden, J; Kim, S				x			x			Understanding publics' post-crisis social media engagement behaviors: An examination of antecedents and mediators	2018
	370	Prøitz L.,"Prøitz, Lin				x		x				Visual social media and affectivity: the impact of the image of Alan Kurdi and young people’s response to the refugee crisis in Oslo and Sheffield	2018
	371	Neill S, Roland D, Thompson M, Tavaré A, Lakhanpaul M.	x					x				Why are acute admissions to hospital of children under 5 years of age increasing in the UK?	2018
	372	Oliveira MA, Brito EMN, Oliveira SS.	x					x				Work and health dialogues: analysis of interactive activity in Rio de Janeiro, Brazil, firefighters' blogs	2018
	373	Rotondi L, Zuddas M, Marsella P, Rosati P.				x		x				A Facebook Page Created Soon After the Amatrice Earthquake for Deaf Adults and Children, Families, and Caregivers Provides an Easy Communication Tool and Social Satisfaction in Maxi-Emergencies	2019
	374	Mcphetres, J				x		x				A Perspective on the Relevance and Public Reception of Psychological Science	2019
	375	Kusen, E; Strembeck, M				x			x			An analysis of emotion-exchange motifs in multiplex networks during emergency events	2019
	376	Vayansky I.; Kumar S.A.P.; Li Z.,"Vayansky, Ike		x						x		An Evaluation of Geotagged Twitter Data during Hurricane Irma Using Sentiment Analysis and Topic Modeling for Disaster Resilience	2019
	377	Zhang, XA; Shay, R				x			x			An Examination of Antecedents to Perceived Community Resilience in Disaster Postcrisis Communication	2019
	378	Marques FB, Bettoni GN, de Brito B, de Brito KCT, Fermino MH, Ngajilo D, Peixoto Ramos AS, Dos Santos BGT, Stech MR, Watterson A, Cavalli LS.				x		x				An Online Survey of Occupational Hazards in Brazilian Aquaculture	2019
	379	Zhang H, Wang F, Tang H, Dong Y.	x					x				An Optimization-Based Approach to Social Network Group Decision Making with an Application to Earthquake Shelter-Site Selection	2019
	380	Singh, N; Roy, N; Gangopadhyay, A				x				x		Analyzing The Emotions of Crowd For Improving The Emergency Response Services	2019
	381	Zhao, XY; Zhan, MQM				x		x				Appealing to the Heart: How Social Media Communication Characteristics Affected User's Liking Behavior During the Manchester Terrorist Attack	2019
	382	Fang J, Hu J, Shi X, Zhao L					x			x		Assessing disaster impacts and response using social media data in China: a case study of 2016 Wuhan rainstorm	2019
	383	Vinson CA, Clyne M, Cardoza N, Emmons KM.		x				x				Building capacity: a cross-sectional evaluation of the US Training Institute for Dissemination and Implementation Research in Health	2019
	384	Behmen D, Marušić A, Puljak L.		x				x				Capacity building for knowledge translation: A survey about the characteristics and motivation of volunteer translators of Cochrane plain language summaries	2019
	385	Prabhakar K.R.,"Prabhakar, Kaila Rajesh				x					x (no access)	Climate change and twitter – An empirical analysis of environmental awareness and engagement	2019
	386	Lee Y.-I.; Jin Y.,"Lee, Yen-I		x				x				Crisis Information Seeking and Sharing (CISS): Scale Development for Measuring Publics’ Communicative Behavior in Social-Mediated Public Health Crises	2019
	387	Yoneda Y.; Suzuki Y.; Nadamoto A.,"Yoneda, Yoshiki		x				x				Detection of behavioral facilitation information in disaster situation,	2019
	388	Shan S, Zhao F, Wei Y, Liu M					x			x		Disaster management 2.0: a real-time disaster damage assessment model based on mobile social media data—a case study of Weibo	2019
	389	Wang, Y; Taylor, JE				x			x			DUET: Data-Driven Approach Based on Latent Dirichlet Allocation Topic Modeling	2019
	390	Najafi Ghezeljeh T, Mohammad Aliha J, Haghani H, Javadi N.				x		x				Effect of education using the virtual social network on the knowledge and attitude of emergency nurses of disaster preparedness: A quasi-experiment study	2019
	391	Frey S, Sumner RW.	x					x				Emergence of integrated institutions in a large population of self-governing communities	2019
	392	Anand G.; Kumar A.,"Anand, Gunjan		x				x				Emergence of technology in Indian society and social wellbeing of adolescent,	2019
	393	Khun N.H.; Zin T.T.; Yokota M.; Thant H.A.,"Khun, Nann Hwan		x						x		Emotion analysis of twitter users on natural disasters	2019
	394	Walkington Z, Pike G, Strathie A, Havard C, Harrison V, Ness H.	x					x				Entitlement to Tell on Police Facebook Sites	2019
	395	Barnett I, Torous J.	x					x				Ethics, Transparency, and Public Health at the Intersection of Innovation and Facebook's Suicide Prevention Efforts	2019
	396	Durojaiye AB, Levin S, Toerper M, Kharrazi H, Lehmann HP, Gurses AP.	x					x				Evaluation of multidisciplinary collaboration in pediatric trauma care using EHR data	2019
	397	Mirbabaie M.; Bunker D.; Deubel A.; Stieglitz S.,"Mirbabaie, Milad		x				x				Examining convergence behaviour during crisis situations in social media - a case study on the Manchester Bombing 2017,	2019
	398	Ma, J; Tse, YK; Wang, XJ; Zhang, M				x		x				Examining customer perception and behaviour through social media research - An empirical study of the United Airlines overbooking crisis	2019
	399	Stone, CB; Jay, ACV				x			x			From the individual to the collective: The emergence of a psychological approach to collective memory	2019
	400	Reynard, D; Shirgaokar, M				x				x		Harnessing the power of machine learning: Can Twitter data be useful in guiding resource allocation decisions during a natural disaster?	2019
	401	Liu, BF; Xu, SF; Lim, JR; Egnoto, M				x		x				How publics' active and passive communicative behaviors affect their tornado responses: An integration of STOPS and SMCC	2019
	402	Premamayudu B.; Subbarao P.; VenkataRao K.,"Premamayudu, B.		x				x				Identification of natural disaster affected area precise location based on tweets	2019
	403	Sano Y, Takayasu H, Havlin S, Takayasu M.				x					x (no crisis)	Identifying long-term periodic cycles and memories of collective emotion in online social media	2019
	404	Lingo, EL; Elmes, MB				x		x				Institutional Preservation Work at a Family Business in Crisis: Micro-processes, Emotions, and Nonfamily Members	2019
	405	Yabe, T; Ukkusuri, SV				x			x			Integrating information from heterogeneous networks on social media to predict post-disaster returning behavior	2019
	406			x				x				Literature Review on User Information Seeking Behavior in Emergencies; [用户应急信息搜寻行为研究评述]	2019
	407	Wang, SH; Li, ZM; Wang, YH; Zhang, Q				x		x				Machine Learning Methods to Predict Social Media Disaster Rumor Refuters	2019
	408	Thompson RR, Holman EA, Silver RC.				x			x			Media Coverage, Forecasted Posttraumatic Stress Symptoms, and Psychological Responses Before and After an Approaching Hurricane	2019
	409	Ayers JW, Nobles AL, Dredze M.	x					x				Media Trends for the Substance Abuse and Mental Health Services Administration 800-662-HELP Addiction Treatment Referral Services After a Celebrity Overdose	2019
	410	McKeon, G; Steel, Z; Wells, R; Newby, JM; Hadzi-Pavlovic, D; Vancampfort, D; Rosenbaum, S				x		x				Mental health informed physical activity for first responders and their support partner: a protocol for a stepped-wedge evaluation of an online, codesigned intervention	2019
	411	Fuadvy M.J.; Ibrahim R.,"Fuadvy, Muhammad Jauharul		x					x			Multilingual Sentiment Analysis on Social Media Disaster Data,	2019
	412	Lebowitz A, Tachikawa H, Aiba M, Okamoto Y, Takahashi S, Nemoto K, Arai T.				x		x				Post-flood social support networks and morbidity in Jôsô City, Japan	2019
	413	Liu X, Liu X, Sun J, Yu NX, Sun B, Li Q, Zhu T.				x			x			Proactive Suicide Prevention Online (PSPO): Machine Identification and Crisis Management for Chinese Social Media Users With Suicidal Thoughts and Behaviors	2019
	414	Murthy BP, Krishna N, Jones T, Wolkin A, Avchen RN, Vagi SJ.				x		x				Public Health Emergency Risk Communication and Social Media Reactions to an Errant Warning of a Ballistic Missile Threat - Hawaii, January 2018	2019
	415	Irwin AN, Stewart OC, Nguyen VQ, Bzowyckyj AS.	x					x				Public perception of pharmacist-prescribed self-administered non-emergency hormonal contraception: An analysis of online social discourse	2019
	416	Knoth LK, Ruback RB.	x					x				Reporting Crimes to the Police Depends on Relationship Networks: Effects of Ties Among Victims, Advisors, and Offenders	2019
	417	Stanton, RR; Duran-Stanton, AM				x		x				Responder Communications in Disaster: Is Less Really More?	2019
	418	Margetts H, Dorobantu C.	x					x				Rethink government with AI	2019
	419	Khan Y, Tracey S, O'Sullivan T, Gournis E, Johnson I.				x		x				Retiring the Flip Phones: Exploring Social Media Use for Managing Public Health Incidents	2019
	420	Huang X, Jin H, Zhang Y.	x					x				Risk assessment of earthquake network public opinion based on global search BP neural network	2019
	421	Tian, Y; Ding, XJ		x				x				Rumor spreading model with considering debunking behavior in emergencies	2019
	422	Hassan S.Z.; Ahmad K.; Al-Fuqaha A.; Conci N.,"Hassan, Syed Zohaib		x							x	Sentiment analysis from images of natural disasters	2019
	423	Kaufhold M.-A.; Schmidt A.; Seifert F.; Riebe T.; Reuter C.,"Kaufhold, Marc-André		x							x	SentiNet: Twitter-basierter Ansatz zur kombinierten Netzwerk- und Stimmungsanalyse in Katastrophenlagen	2019
	424	Trudel-Fitzgerald, C; Poole, EM; Sood, AK; Okereke, OI; Kawachi, I; Kubzansky, LD; Tworoger, SS				x		x				Social Integration, Marital Status, and Ovarian Cancer Risk: A 20-Year Prospective Cohort Study	2019
	425	Yang, TF; Xie, JB; Li, GQ; Mou, NX; Li, ZY; Tian, CZ; Zhao, J				x				x		Social Media Big Data Mining and Spatio-Temporal Analysis on Public Emotions for Disaster Mitigation	2019
	426	Ramakrishnan T.; Ngamassi L.; Rahman S.,"Ramakrishnan, Thiagarajan		x				x				Social media in disaster management: Exploring the information exchange behavior in the underserved communities	2019
	427	Leone M, Lapucci E, De Sario M, Davoli M, Farchi S, Michelozzi P.	x					x				Social network analysis to characterize women victims of violence	2019
	428	Park J.,"Park, Jin		x				x				Social networks and leadership emergence	2019
	429	Dhand A, Luke D, Lang C, Tsiaklides M, Feske S, Lee JM.	x					x				Social networks and risk of delayed hospital arrival after acute stroke	2019
	430	Hernandez, EM; Pullen, E; Brauer, J				x		x				Social networks and the emergence of health inequalities following a medical advance: Examining prenatal H1N1 vaccination decisions	2019
	431	Kilgo DK, Yoo J, Johnson TJ.				x		x				Spreading Ebola Panic: Newspaper and Social Media Coverage of the 2014 Ebola Health Crisis	2019
	432	Ma Y.; Li L.; Zhang H.,"Ma, Yaping		x				x				Study on evacuation behaviors of primary school pupils considering social relations; [考虑社会关系影响的小学生疏散行为研究]	2019
	433	Hall, BJ; Xiong, YX; Yip, PSY; Lao, CK; Shi, W; Sou, EKL; Chang, K; Wang, L; Lam, AIF				x		x				The association between disaster exposure and media use on post-traumatic stress disorder following Typhoon Hato in Macao, China	2019
	434	Gallagher HC, Block K, Gibbs L, Forbes D, Lusher D, Molyneaux R, Richardson J, Pattison P, MacDougall C, Bryant RA.				x		x				The effect of group involvement on post-disaster mental health: A longitudinal multilevel analysis	2019
	435	Samuels R.; Taylor J.E.,"Samuels, Rachel		x					x			The Impact of Geographic Scale on Identifying Different Social Media Behavior Extremes in Crisis Research	2019
	436	Locke J, Shih W, Kang-Yi CD, Caramanico J, Shingledecker T, Gibson J, Frederick L, Mandell DS.		x				x				The impact of implementation support on the use of a social engagement intervention for children with autism in public schools	2019
	437	Bakker, MH; van Bommel, M; Kerstholt, JH; Giebels, E				x			x			The interplay between governmental communications and fellow citizens' reactions via twitter: Experimental results of a theoretical crisis in the Netherlands	2019
	438	Goel A.; Chakraborty M.; Biswas S.K.,"Goel, Akanksha				x			x			The role of social media in crisis situation management: A survey	2019
	439	Dawes A.				x		x				The struggle for Via Bologna street market: crisis, racial denial and speaking back to power in Naples Italy	2019
	440	Geschke D, Lorenz J, Holtz P.				x		x				The triple-filter bubble: Using agent-based modelling to test a meta-theoretical framework for the emergence of filter bubbles and echo chambers	2019
	441	Jones NM, Silver RC.				x				x		This is not a drill: Anxiety on Twitter following the 2018 Hawaii false missile alert	2019
	442	Zhou M, Qu S, Zhao L, Kong N, Campy KS, Wang S.	x					x				Trust collapse caused by the Changsheng vaccine crisis in China	2019
	443	Meadows, CW; Meadows, CZ; Tang, L; Liu, WL				x				x		Unraveling Public Health Crises Across Stages: Understanding Twitter Emotions and Message Types During the California Measles Outbreak	2019
	444	no author listed	x					x				Use of Social Media by Emergency Physicians	2019
	445	Dungarwalla M, Chapireau D, Bentley R.	x					x				Use of WhatsApp in an oral and maxillofacial surgery department at a major trauma centre and its role during major incidents: our experience	2019
	446	Jones NM, Brymer M, Silver RC.				x				x		Using Big Data to Study the Impact of Mass Violence: Opportunities for the Traumatic Stress Field	2019
	447	Han, XH; Wang, JL				x				x		Using Social Media to Mine and Analyze Public Sentiment during a Disaster: A Case Study of the 2018 Shouguang City Flood in China	2019
	448	Martin-Shields CP.	x					x				When information becomes action: drivers of individuals' trust in broadcast versus peer-to-peer information in disaster response	2019
	449	Vos SC, Sutton J, Gibson CB, Butts CT.				x		x				#Ebola: Emergency Risk Messages on Social Media	2020
	450	Noar SM, Austin L.				x		x				(Mis)communicating about COVID-19: Insights from Health and Crisis Communication	2020
	451	Galtier J, Rivière E.				x		x				[Health crisis and reflexive crisis: The medical perspective in times of epidemic]	2020
	452	Ng WM, Cheung K.	x					x				A feasibility study of a WhatsApp-delivered Transtheoretical Model-based intervention to promote healthy eating habits for firefighters in Hong Kong: a cluster randomized controlled trial	2020
	453	Kim, J; Park, H				x			x			A framework for understanding online group behaviors during a catastrophic event	2020
	454	Evans JC, Liechti JI, Boatman B, König B.				x		x				A natural catastrophic turnover event: individual sociality matters despite community resilience in wild house mice	2020
	455	Wan J, Huang Y, Aljaafreh AAHA, Dong D, Cong Y, Lin J, Chen H.	x					x				A Novel Approach Using Social Media to Solve Medical Ethical Dilemmas and Legal Risks in the Emergencies of COVID-19	2020
	456	Karmegam D, Ramamoorthy T, Mappillairajan B.		x				x				A Systematic Review of Techniques Employed for Determining Mental Health Using Social Media in Psychological Surveillance During Disasters	2020
	457	Lai D, Wang D, Calvano J, Raja AS, He S.	x					x				Addressing immediate public coronavirus (COVID-19) concerns through social media: Utilizing Reddit's AMA as a framework for Public Engagement with Science	2020
	458	Grow A, Perrotta D, Del Fava E, Cimentada J, Rampazzo F, Gil-Clavel S, Zagheni E.				x		x				Addressing Public Health Emergencies via Facebook Surveys: Advantages, Challenges, and Practical Considerations	2020
	459	Chen X.; Chen S.; Mao J.; Li G.,"Chen, Xi		x						x		Affective and cognitive features of comments added by forwarders in Sina Weibo during disasters	2020
	460	Kim, J; Lee, S				x		x				An emerging online social network and disaster-induced collective stress	2020
	461	Martín, Y				x		x				Analysis of hurricane-induced population spatial mobility through geospatial digital shadows derived from Twitter	2020
	462	Clavier T, Popoff B, Selim J, Beuzelin M, Roussel M, Compere V, Veber B, Besnier E.				x		x				Association of Social Network Use With Increased Anxiety Related to the COVID-19 Pandemic in Anesthesiology, Intensive Care, and Emergency Medicine Teams: Cross-Sectional Web-Based Survey Study	2020
	463	Hamlin M, Steingrimsson S, Cohen I, Bero V, Bar-Tl A, Adini B.				x		x				Attitudes of the Public to Receiving Medical Care during Emergencies through Remote Physician-Patient Communications	2020
	464	Nguyen VX, Xiao G, Zhou J, Li G, Li B.				x		x				Bias in social interactions and emergence of extremism in complex social networks	2020
	465	Chu H, Yang JZ.	x					x				Building disaster resilience using social messaging networks: the WeChat community in Houston, Texas, during Hurricane Harvey	2020
	466	Lopez T.				x		x				Building Local Health Department COVID-19 Emergency and Risk Communications Capacity	2020
	467	Balikuddembe JK, Reinhardt JD.		x				x				Can Digitization of Health Care Help Low-Resourced Countries Provide Better Community-Based Rehabilitation Services?	2020
	468	Raccanello D, Hall R, Burro R.				x			x			Can emojis mean Earthquake?	2020
	469	Chan JL, Purohit H.				x			x			Challenges to Transforming Unconventional Social Media Data into Actionable Knowledge for Public Health Systems During Disasters	2020
	470	Hasegawa, S; Suzuki, T; Yagahara, A; Kanda, R; Aono, T; Yajima, K; Ogasawara, K				x				x		Changing Emotions About Fukushima Related to the Fukushima Nuclear Power Station Accident-How Rumors Determined People's Attitudes: Social Media Sentiment Analysis	2020
	471	Pamukcu D.; Zobel C.W.; Arnette A.,"Pamukcu, Duygu		x				x				Characterizing social community structures in emergency shelter planning,	2020
	472	Xu, XH; Zhang, QH; Chen, XH				x		x				Consensus-based non-cooperative behaviors management in large-group emergency decision-making considering experts' trust relations and preference risks	2020
	473	Barton J, Round J.	x					x				Continuing the conversation - Free Open Access Meducation (FOAM)	2020
	474	Safarnejad L, Xu Q, Ge Y, Krishnan S, Bagarvathi A, Chen S.				x		x				Contrasting Misinformation and Real-Information Dissemination Network Structures on Social Media During a Health Emergency	2020
	475	Cheng P, Xia G, Pang P, Wu B, Jiang W, Li YT, Wang M, Ling Q, Chang X, Wang J, Dai X, Lin X, Bi X.				x			x			COVID-19 Epidemic Peer Support and Crisis Intervention Via Social Media	2020
	476	Sutton J, Renshaw SL, Butts CT.				x		x				COVID-19: Retransmission of official communications in an emerging pandemic	2020
	477	Grace R.,"Grace, Rob		x				x				Crisis social media data labeled for storm-related information and toponym usage	2020
	478	Imran, AS; Daudpota, SM; Kastrati, Z; Batra, R				x				x		Cross-Cultural Polarity and Emotion Detection Using Sentiment Analysis and Deep Learning on COVID-19 Related Tweets	2020
	479	Duan J, Zhai W, Cheng C.				x		x				Crowd Detection in Mass Gatherings Based on Social Media Data: A Case Study of the 2014 Shanghai New Year's Eve Stampede	2020
	480	Lamsal, R				x				x		Design and analysis of a large-scale COVID-19 tweets dataset	2020
	481	Xiong J, Hswen Y, Naslund JA.				x				x		Digital Surveillance for Monitoring Environmental Health Threats: A Case Study Capturing Public Opinion from Twitter about the 2019 Chennai Water Crisis	2020
	482	Ting DSW, Carin L, Dzau V, Wong TY.	x					x				Digital technology and COVID-19	2020
	483	Pomeroy C, Bond RM, Mucha PJ, Cranmer SJ.				x		x				Dynamics of social network emergence explain network evolution	2020
	484	Sonekar HB, Ponnaiah M.				x		x				Emergence of Coronavirus (COVID-19) Outbreak: Anthropological and Social Science Perspectives	2020
	485	Wessely S.				x		x				Emergency preparedness and response	2020
	486	Fan C, Jiang Y, Mostafavi A.	x						x			Emergent social cohesion for coping with community disruptions in disasters	2020
	487	Yeo, SL; Pang, A; Cheong, M; Yeo, JQ				x				x		Emotions in Social Media: An Analysis of Tweet Responses to MH370 Search Suspension Announcement	2020
	488	Shaikh S.; Ravi K.; Gallicano T.; Brunswick M.; Aleshire B.; El-Tayeby O.; Levens S.,"Shaikh, Samira				x				x		EmoVis – An Interactive Visualization Tool to Track Emotional Trends During Crisis Events	2020
	489	Ratzan SC, Sommariva S, Rauh L.				x		x				Enhancing global health communication during a crisis: lessons from the COVID-19 pandemic	2020
	490	Calder, K; D'Aeth, L; Turner, S; Begg, A; Veer, E; Scott, J; Fox, C				x		x				Evaluation of the All Right? Campaign's Facebook intervention post-disaster in Canterbury, New Zealand	2020
	491	Ma, XB; Liu, W; Zhou, XY; Qin, CX; Chen, Y; Xiang, YF; Zhang, XY; Zhao, M				x		x				Evolution of online public opinion during meteorological disasters	2020
	492	Su, Y; Xue, J; Liu, XQ; Wu, PJ; Chen, JX; Chen, C; Liu, TL; Gong, WG; Zhu, TS				x				x		Examining the Impact of COVID-19 Lockdown in Wuhan and Lombardy: A Psycholinguistic Analysis on Weibo and Twitter	2020
	493	Cheng S, Liu L, Li K.				x		x				Explaining the Factors Influencing the Individuals' Continuance Intention to Seek Information on Weibo during Rainstorm Disasters	2020
	494	Nguyen, TT; Criss, S; Dwivedi, P; Huang, DN; Keralis, J; Hsu, E; Phan, L; Nguyen, LH; Yardi, I; Glymour, MM; Allen, AM; Chae, DH; Gee, GC; Nguyen, QC				x		x				Exploring US Shifts in Anti-Asian Sentiment with the Emergence of COVID-19	2020
	495	Clay LA, Ross AD.	x					x				Factors Associated with Food Insecurity Following Hurricane Harvey in Texas	2020
	496	Lee J, Kim JW, Chock TM.				x		x				From Risk Butterflies to Citizens Engaged in Risk Prevention in the Zika Virus Crisis: Focusing on Personal, Societal and Global Risk Perceptions	2020
	497	Bhattacharya, C				x		x				Gatekeeping the Plenary Floor: Discourse Network Analysis as a Novel Approach to Party Control	2020
	498	Meadows, CZ; Meadows, CW				x		x				He Will Never Walk Outside of a Prison Again: An Examination of Twitter Users' Responses to the Larry Nassar Case	2020
	499	Glowacki EM, Taylor MA.				x			x			Health Hyperbolism: A Study in Health Crisis Rhetoric	2020
	500	Kirschenbaum, AA; Rapaport, C				x		x				Helping behavior by bystanders: Contrasting individual vs social contextual factors	2020
	501	Subbaraman N.	x					x				How #BlackInTheIvory put a spotlight on racism in academia	2020
	502	Zhao, XY; Zhan, MQ; Ma, L				x		x				How publics react to situational and renewing organizational responses across crises: Examining SCCT and DOR in social-mediated crises	2020
	503	Sadiq AM, Ahn H, Choi YB.				x					x	Human Sentiment and Activity Recognition in Disaster Situations Using Social Media Images Based on Deep Learning	2020
	504	Grace R.,"Grace, Rob		x				x				Hyperlocal Toponym usage in storm-related social media	2020
	505	Agarwal A, Toshniwal D.				x		x				Identifying Leadership Characteristics from Social Media Data during Natural Hazards using Personality Traits	2020
	506	Stephens KK.	x					x				Jumping in and Out of the Dirty Water… Learning from Stories while Doing Social Science	2020
	507	Xu X.-H.; Zhang Q.-H.,"Xu, Xuan-Hua		x				x				Management of non-cooperative behavior in consensus-based large group emergency decision-making in social network environment; [社会网络环境下基于共识的风险性大群体应急决策非合作行为管理研究],	2020
	508	Savel RH, Shiloh AL, Saunders PC, Kupfer Y.	x					x				Mechanical Ventilation During the Coronavirus Disease 2019 Pandemic: Combating the Tsunami of Misinformation From Mainstream and Social Media	2020
	509	Makino M, Kanie A, Nakajima A, Takebayashi Y.				x		x				Mental health crisis of Japanese health care workers under COVID-19	2020
	510	Blair CS, Dunlap S, Tzen M, Castro CA, Goldbach JT, Holloway IW.				x		x				Mental Health, Sexual Orientation, and Perceived Social Network Support in Relation to Hazardous Alcohol Consumption Among Active Duty Military Men	2020
	511	Kolliakou A, Bakolis I, Chandran D, Derczynski L, Werbeloff N, Osborn DPJ, Bontcheva K, Stewart R.				x			x			Mental health-related conversations on social media and crisis episodes: a time-series regression analysis	2020
	512	Arguedas, M; Beita, J; Rodríguez, F; Umaña, J; Vaca, M				x		x				Migration Crisis in Colombia and Costa Rica from a Sentiment Analysis Perspective	2020
	513	Yantseva, V				x		x				Migration Discourse in Sweden: Frames and Sentiments in Mainstream and Social Media	2020
	514	Yan, YW; Chen, JF; Wang, ZY				x			x			Mining public sentiments and perspectives from geotagged social media data for appraising the post-earthquake recovery of tourism destinations	2020
	515	Kawchuk G, Hartvigsen J, Harsted S, Nim CG, Nyirö L.				x		x				Misinformation about spinal manipulation and boosting immunity: an analysis of Twitter activity during the COVID-19 crisis	2020
	516	Sell TK, Hosangadi D, Trotochaud M.				x		x				Misinformation and the US Ebola communication crisis: analyzing the veracity and content of social media messages related to a fear-inducing infectious disease outbreak	2020
	517	Ranjit, YS; Lachlan, KA; Basaran, AMB; Snyder, LB; Houston, JB				x		x				Needing to know about the crisis back home: Disaster information seeking and disaster media effects following the 2015 Nepal earthquake among Nepalis living outside of Nepal	2020
	518	Ogle K, Roche C, Pourmand A.	x					x				On first-pass, twitter response is inferior to expectations	2020
	519	Ellis, WE; Dumas, TM; Forbes, LM				x			x			Physically Isolated but Socially Connected: Psychological Adjustment and Stress Among Adolescents During the Initial COVID-19 Crisis	2020
	520	Tian, Y; Fan, R; Ding, XJ; Zhang, XX; Gan, T				x		x				Predicting Rumor Retweeting Behavior of Social Media Users in Public Emergencies	2020
	521	Saha, K; Torous, J; Caine, ED; De Choudhury, M				x				x		Psychosocial Effects of the COVID-19 Pandemic: Large-scale Quasi-Experimental Study on Social Media	2020
	522	Basch CH, Mohlman J, Hillyer GC, Garcia P.				x			x			Public Health Communication in Time of Crisis: Readability of On-Line COVID-19 Information	2020
	523	Marfori MT, Campbell SL, Garvey K, McKeown S, Veitch M, Wheeler AJ, Borchers-Arriagada N, Johnston FH.				x			x			Public Health Messaging During Extreme Smoke Events: Are We Hitting the Mark?	2020
	524	Yang Y, Su Y.				x		x				Public Voice via Social Media: Role in Cooperative Governance during Public Health Emergency	2020
	525	Fan C.; Farahmend H.; Mostafavi A.,"Fan, Chao		x						x		Rethinking infrastructure resilience assessment with human sentiment reactions on social media in disasters,	2020
	526	Shi J, Hu X, Guo X, Lian C.				x			x			Risk Information Seeking Behavior in Disaster Resettlement: A Case Study of Ankang City, China	2020
	527	van der Meer TGLA, Jin Y.				x		x				Seeking Formula for Misinformation Treatment in Public Health Crises: The Effects of Corrective Information Type and Source	2020
	528	Choirul Rahmadan M.; Nizar Hidayanto A.; Swadani Ekasari D.; Purwandari B.; Theresiawati,"Choirul Rahmadan, M		x						x		Sentiment Analysis and Topic Modelling Using the LDA Method related to the Flood Disaster in Jakarta on Twitter,	2020
	529	Shi W, Liu D, Yang J, Zhang J, Wen S, Su J.				x			x			Social Bots' Sentiment Engagement in Health Emergencies: A Topic-Based Analysis of the COVID-19 Pandemic Discussions on Twitter	2020
	530	Young, SD; Lee, SJ; Perez, H; Gill, N; Gelberg, L; Heinzerling, K				x		x				Social media as an emerging tool for reducing prescription opioid misuse risk factors	2020
	531	Deng, Q; Liu, Y; Liu, XD; Zhang, H; Deng, XL				x			x			Social Media Usage During Disasters: Exploring the Impact of Location and Distance on Online Engagement	2020
	532	Zhao N, Zhou G.				x			x			Social Media Use and Mental Health during the COVID-19 Pandemic: Moderator Role of Disaster Stressor and Mediator Role of Negative Affect	2020
	533	Muniz-Rodriguez K, Ofori SK, Bayliss LC, Schwind JS, Diallo K, Liu M, Yin J, Chowell G, Fung IC.		x				x				Social Media Use in Emergency Response to Natural Disasters: A Systematic Review With a Public Health Perspective	2020
	534	Hung, M; Lauren, E; Hon, ES; Birmingham, WC; Xu, J; Su, S; Hon, SD; Park, J; Dang, P; Lipsky, MS				x				x		Social Network Analysis of COVID-19 Sentiments: Application of Artificial Intelligence	2020
	535	Dai D, Wang R.				x				x		Space-Time Surveillance of Negative Emotions After Consecutive Terrorist Attacks in London	2020
	536	Karmegam D, Mappillairaju B.				x				x		Spatio-temporal distribution of negative emotions on Twitter during floods in Chennai, India, in 2015: a post hoc analysis	2020
	537	Ofrin RH, Buddha N, Htike MM, Bhola AK, Bezbaruah S.				x		x				Strengthening risk communication systems for public health emergencies in the WHO South-East Asia Region	2020
	538	Elmer T, Mepham K, Stadtfeld C.				x		x				Students under lockdown: Comparisons of students' social networks and mental health before and during the COVID-19 crisis in Switzerland	2020
	539	Hou, QX; Han, M; Cai, ZP				x			x			Survey on Data Analysis in Social Media: A Practical Application Aspect	2020
	540	Li, SY; Liu, ZX; Li, YL				x			x			Temporal and spatial evolution of online public sentiment on emergencies	2020
	541	Iglesias-Sánchez PP, Vaccaro Witt GF, Cabrera FE, Jambrino-Maldonado C.				x				x		The Contagion of Sentiments during the COVID-19 Pandemic Crisis: The Case of Isolation in Spain	2020
	542	Adesegun OA, Binuyo T, Adeyemi O, Ehioghae O, Rabor DF, Amusan O, Akinboboye O, Duke OF, Olafimihan AG, Ajose O, Idowu AO, Abiodun O.				x		x				The COVID-19 Crisis in Sub-Saharan Africa: Knowledge, Attitudes, and Practices of the Nigerian Public	2020
	543	Nelson T, Kagan N, Critchlow C, Hillard A, Hsu A.				x		x				The Danger of Misinformation in the COVID-19 Crisis	2020
	544	Li, SJ; Wang, YL; Xue, J; Zhao, N; Zhu, TS		x						x		The Impact of COVID-19 Epidemic Declaration on Psychological Consequences: A Study on Active Weibo Users	2020
	545	Greving H, Kimmerle J.				x		x				The impact of event type and geographical proximity on threat appraisal and emotional reactions to Wikipedia articles	2020
	546	Liu T, Zhang H, Zhang H.				x		x				The Impact of Social Media on Risk Communication of Disasters-A Comparative Study Based on Sina Weibo Blogs Related to Tianjin Explosion and Typhoon Pigeon	2020
	547	Cioban Ș.; Vîntoiu D.,"Cioban, Ștefana		x				x				The rebellious social network reaction to COVID-19	2020
	548	Raviv L, Meyer A, Lev-Ari S.	x					x				The Role of Social Network Structure in the Emergence of Linguistic Structure	2020
	549	Al Nsour M, Bashier H, Al Serouri A, Malik E, Khader Y, Saeed K, Ikram A, Abdalla AM, Belalia A, Assarag B, Baig MA, Almudarra S, Arqoub K, Osman S, Abu-Khader I, Shalabi D, Majeed Y.		x				x				The Role of the Global Health Development/Eastern Mediterranean Public Health Network and the Eastern Mediterranean Field Epidemiology Training Programs in Preparedness for COVID-19	2020
	550	Demiroz F.				x		x				The use of social media during disasters: The development of the literature, its current topography, and future challenges	2020
	551	Wiederhold BK.	x					x				Turning to Faith and Technology During the Coronavirus Disease 2019 Crisis	2020
	552	Karami, A; Shah, V; Vaezi, R; Bansal, A				x				x		Twitter speaks: A case of national disaster situational awareness	2020
	553	Chen, SJ; Mao, J; Li, G; Ma, C; Cao, YJ				x				x		Uncovering sentiment and retweet patterns of disaster-related tweets from a spatiotemporal perspective - A case study of Hurricane Harvey	2020
	554	Zahra Razavi S.; Rahbari M.,"Zahra Razavi, S.		x				x				Understanding Reactions to Natural Disasters: A Text Mining Approach to Analyze Social Media Content	2020
	555	Villodre J, Criado JI.				x			x			User roles for emergency management in social media: Understanding actors' behavior during the 2018 Majorca Island flash floods	2020
	556	Rastogi N.; Keshtkar F.,"Rastogi, Neelesh		x				x				Using BERT and semantic patterns to analyze disease outbreak context over social network data,	2020
	557	Anderson KA.				x		x				Utilising social media within incident response programmes	2020
	558	Guo JZ, Chong KPL, Woo BKP.				x		x				Utilizing YouTube as platform for psychiatric emergency patient outreach in Chinese Americans	2020
	559	Guntuku SC, Schwartz HA, Kashyap A, Gaulton JS, Stokes DC, Asch DA, Ungar LH, Merchant RM.	x					x				Variability in Language used on Social Media prior to Hospital Visits	2020
	560	Coelho J.; Hooyer K.; Olsen D.; Annapureddy P.; Johnson N.; Madiraju P.; Franco Z.; Flower M.; Ahamed S.I.,"Coelho, Joseph		x					x			Veterans, PTSD and social media: Towards identifying trauma text categories using grounded theory	2020
	561	Shangguan Z, Wang MY, Sun W.				x		x				What Caused the Outbreak of COVID-19 in China: From the Perspective of Crisis Management	2020
	562	Luo C, Li Y, Chen A, Tang Y.				x		x				What triggers online help-seeking retransmission during the COVID-19 period? Empirical evidence from Chinese social media	2020
	563	Mirbabaie, M; Bunker, D; Stieglitz, S; Deubel, A				x		x				Who Sets the Tone? Determining the Impact of Convergence Behaviour Archetypes in Social Media Crisis Communication	2020
	564	Tahmasbi F.; Schild L.; Ling C.; Blackburn J.; Stringhini G.; Zhang Y.; Zannettou S.,"Tahmasbi, Fatemeh		x				x				"go eat a bat, chang!": On the emergence of sinophobic behavior onweb communities in the face of COVID-19	2021
	565	Gaudin Y.				x		x				[Difficult scientific communication in times of crisis]	2021
	566	Kušen E.; Strembeck M.,"Kušen, Ema		x				x				“Evacuate everyone south of that line” Analyzing structural communication patterns during natural disasters	2021
	567	Krobová T.; Zàpotocký J.,"Krobová, Tereza		x				x				“I Am Not Racist, But …”: Rhetorical Fallacies in Arguments about the Refugee Crisis on Czech Facebook	2021
	568	Ng WWM, Wong ASW, Cheung K.	x					x				A Cluster Randomized Controlled Trial Feasibility Study of a WhatsApp-Delivered Intervention to Promote Healthy Eating Habits in Male Firefighters	2021
	569	Kejriwal M.; Fang G.; Zhou Y.,"Kejriwal, Mayank		x					x			A Feasibility Study of Open-Source Sentiment Analysis and Text Classification Systems on Disaster-Specific Social Media Data,	2021
	570	Mendon, S; Dutta, P; Behl, A; Lessmann, S				x				x		A Hybrid Approach of Machine Learning and Lexicons to Sentiment Analysis: Enhanced Insights from Twitter Data of Natural Disasters	2021
	571	Cisneros-Velarde P, Bullo F.				x		x				A network formation game for the emergence of hierarchies	2021
	572	Khokhar A, Spaulding A, Niazi Z, Ailawadhi S, Manochakian R, Chanan-Khan A, Niazi S, Sher T.				x		x				A Panel Evaluation of the Changes in the General Public's Social-Media-Following of United States' Public Health Departments during COVID-19 Pandemic	2021
[truncated: 538 more rows]

## Sheet: 1.3 characteristics scheme
Category	Subcategory	Description	Question Type
[truncated: 40 more rows]

[truncated: 2 more sheets: 1.4 identified characteristics, 1.4 legend]
